# Supplementary material for: Chromosome-scale genome assembly of Japanese pear (Pyrus pyrifolia) variety ‘Nijisseiki’
Source: DNA Res. 2021 Feb 26;28(2):dsab001. doi: 10.1093/dnares/dsab001 (PMC8092371; doi:10.1093/dnares/dsab001)
Supplement: dsab001_Supplementary_Data [file dsab001_supplementary_data.zip]

Archive with 2 entries (2 files):
- 20Cgenome-SupplementaryFiguresR1.pdf
- 20Cgenome-SupplementaryTablesR1.xlsx
