# Supplementary material for: Chromosome-scale genome assembly of Japanese pear (Pyrus pyrifolia) variety ‘Nijisseiki’
Source: DNA Res. 2021 Feb 26;28(2):dsab001. doi: 10.1093/dnares/dsab001 (PMC8092371; doi:10.1093/dnares/dsab001)
Supplement: dsab001_Supplementary_Data [file dsab001_supplementary_data.zip › 20Cgenome-SupplementaryTablesR1.xlsx]

## Sheet: TableS1
Supplementary Table S1 Program tools used for genome assembly and gene prediction
Program name	Version	Parameters	Reference
Jellyfish	2.2.6	count -m 17 --canonical	Marcais, G. and Kingsford, C. 2011, A fast, lock-free approach for efficient parallel counting of occurrences of k-mers. Bioinformatics, 27, 764-770.
PRINSEQ	0.20.4	-out_bad null -trim_qual_type mean -trim_qual_window 3 -trim_qual_step 1 -out_format 3 -no_qual_header -trim_right 1 -trim_qual_right 10 -min_len 150 -ns_max_n 0	Schmieder, R. and Edwards, R. 2011, Quality control and preprocessing of metagenomic datasets. Bioinformatics, 27, 863-864.
FASTX-Toolkit	0.0.14	-v -Q33 -a AGATCGGAAGAGC -l 150 -M 10	http://hannonlab.cshl.edu/fastx_toolkit
Bowtie2	2.3.5.1	--local -I 100 -X 1000	Langmead, B. and Salzberg, S. L. 2012, Fast gapped-read alignment with Bowtie 2. Nat Methods, 9, 357-359.
Falcon	1.8.1	pa_HPCdaligner_option = -v -B128 -M24 and ovlp_HPCdaligner_option = -v -B128 -M24	Chin, C. S., Peluso, P., Sedlazeck, F. J., et al. 2016, Phased diploid genome assembly with single-molecule real-time sequencing. Nat Methods, 13, 1050-1054.
Falcon-unzip	1.3.7	Default	Chin, C. S., Peluso, P., Sedlazeck, F. J., et al. 2016, Phased diploid genome assembly with single-molecule real-time sequencing. Nat Methods, 13, 1050-1054.
ARROW	Not available	-x 5 -X 120 -q 0	Implemented in SMRT Link v5.0 (PacBio)
Purge_Dups	1.0.1	-2 -T cutoffs	Guan, D., McCarthy, S. A., Wood, J., Howe, K., Wang, Y. and Durbin, R. 2020, Identifying and removing haplotypic duplication in primary genome assemblies. Bioinformatics, 36, 2896-2898.
minimap2	2.17	-cx asm20 --secondary=no	Li, H. 2018, Minimap2: pairwise alignment for nucleotide sequences. Bioinformatics, 34, 3094-3100.
ALLMAPS	0.7.3	Default	Tang, H., Zhang, X., Miao, C., et al. 2015, ALLMAPS: robust scaffold ordering based on multiple maps. Genome Biol, 16, 3.
BLAST	2.8.0	-e 1e-20	Altschul, S. F., Madden, T. L., Schaffer, A. A., et al. 1997, Gapped BLAST and PSI-BLAST: a new generation of protein database search programs. Nucleic Acids Res, 25, 3389-3402.
BUSCO	3.0.2	-c 10 -m genome	Simao, F. A., Waterhouse, R. M., Ioannidis, P., Kriventseva, E. V. and Zdobnov, E. M. 2015, BUSCO: assessing genome assembly and annotation completeness with single-copy orthologs. Bioinformatics, 31, 3210-3212.
D-GENIES	1.2.0	Default	Cabanettes, F. and Klopp, C. 2018, D-GENIES: dot plot large genomes in an interactive, efficient and simple way. PeerJ, 6, e4958.
MCScanX	Not available	Default	Wang, Y., Tang, H., Debarry, J. D., et al. 2012, MCScanX: a toolkit for detection and evolutionary analysis of gene synteny and collinearity. Nucleic Acids Res, 40, e49.
MAKER	3.01.03	Default	Cantarel, B. L., Korf, I., Robb, S. M., et al. 2008, MAKER: an easy-to-use annotation pipeline designed for emerging model organism genomes. Genome Res, 18, 188-196.
SNAP	2006-07-28	Default	Korf, I. 2004, Gene finding in novel genomes. BMC Bioinformatics, 5, 59.
Hayai-Annotation Plants	1.0.2	Align = local, hits = 1, seq_id = 80, Type_algorithm = protein_existence, e_value = 20, query_cov = 80	Ghelfi, A., Shirasawa, K., Hirakawa, H. and Isobe, S. 2019, Hayai-Annotation Plants: an ultra-fast and comprehensive functional gene annotation system in plants. Bioinformatics, 35, 4427-4429.
RepeatMasker	4.1.1	-poly -xsmall	Smit A.F.A., Hubley R., Green P.. 2013-2015, RepeatMasker Open-4.0. http://www.repeatmasker.org
RepeatModeler	2.0.1	-engine rmblast -pa 10	Smit A.F.A., Hubley R., 2008-2015, RepeatModeler Open-1.0. http://www.repeatmasker.org
Repbase	20181026	Default	Jurka J., Kapitonov V.V., Pavlicek A., Klonowski P., Kohany O., Walichiewicz J. 2005, Repbase Update, a database of eukaryotic repetitive elements, Cytogenet. Genome Res, 110, 462–467.
VGSC	Not available	Default	Xu, Y., Bi, C., Wu, G., et al. 2016, VGSC: A Web-Based Vector Graph Toolkit of Genome Synteny and Collinearity. Biomed Res Int, 2016, 7823429.

## Sheet: TableS2
Supplementary Table S2 Gene IDs and annotations for predicted genes
Gene ID	UniProtKB Acc. No.	Sequence identity (%)	E-value	Bitscore	Gene name	Protein Evidence	EC code	Evidence	GO BP	GO BP name	GO MF	GO MF name	GO CC	GO CC name
Ppy00g0001.1	A0A498IH16	96.2	5.1e-265	916	NA	PE 4	NA	NA	NA	NA	NA	NA	NA	NA
Ppy00g0002.1	A0A498IH16	94.7	8.8e-297	1021.5	NA	PE 4	NA	NA	NA	NA	NA	NA	NA	NA
Ppy00g0003.1	A0A498IC52	95.5	0	1187.2	NA	PE 4	NA	NA	NA	NA	NA	NA	NA	NA
Ppy00g0004.1	A0A498HYI7	84.2	5.3e-57	223	NA	PE 4	NA	NA	NA	NA	NA	NA	NA	NA
Ppy00g0005.1	A0A498I2H3	94.7	0	1164.8	NA	PE 4	NA	NA	NA	NA	GO:0005509	calcium ion binding	NA	NA
Ppy00g0006.1	A0A498III8	96.9	0	1426.4	NA	PE 4	NA	NA	NA	NA	GO:0016887	ATPase activity	GO:0016021	integral component of membrane
Ppy00g0007.1	A0A2P6RCV8	87	1.9e-86	321.2	Putative prolycopene isomerase	PE 4	5.2.1.13	IEA	GO:0016117	carotenoid biosynthetic process	GO:0016491	oxidoreductase activity	NA	NA
Ppy00g0008.1	A0A314UET1	89.9	2.1e-236	820.8	Putative sucrose-phosphatase 2 isoform X1	PE 4	NA	IEA	GO:0005986	sucrose biosynthetic process	GO:0050307	sucrose-phosphate phosphatase activity	NA	NA
Ppy00g0009.1	A0A498HYH8	84.7	5.2e-57	223	NA	PE 4	NA	NA	NA	NA	NA	NA	NA	NA
Ppy00g0012.1	A0A498I2N4	84.7	9.9e-77	288.9	NA	PE 4	NA	NA	NA	NA	NA	NA	NA	NA
Ppy00g0013.1	A0A498IGQ8	96.3	2e-213	744.2	NA	PE 4	NA	NA	NA	NA	GO:0016874	ligase activity	NA	NA
Ppy00g0014.1	A0A498ICX7	98.2	4e-257	889.8	NA	PE 4	NA	NA	NA	NA	NA	NA	NA	NA
Ppy00g0015.1	A0A498IC61	99.1	3.4e-117	423.7	NA	PE 4	NA	NA	NA	NA	NA	NA	NA	NA
Ppy00g0016.1	G9JLV2	80.9	1.5e-44	181.4	Ribosomal protein S10	PE 4	NA	IEA	GO:0006412	translation	GO:0003735	structural constituent of ribosome	GO:0005840	ribosome
Ppy00g0017.1	A0A498IEA1	95	4.5e-256	886.3	NA	PE 4	NA	NA	NA	NA	NA	NA	NA	NA
Ppy00g0018.1	A0A498IDQ9	96.2	0	1266.5	NA	PE 4	NA	NA	NA	NA	GO:0005524	ATP binding	NA	NA
Ppy00g0019.1	A0A498IIJ9	97.4	6.7e-106	386	NA	PE 4	NA	NA	NA	NA	NA	NA	NA	NA
Ppy00g0020.1	A0A498IGR5	94.3	0	1963	NA	PE 4	NA	NA	NA	NA	NA	NA	NA	NA
Ppy00g0021.1	M5VX56	80.8	4.6e-114	413.7	NA	PE 4	NA	IEA	GO:0016226	iron-sulfur cluster assembly	GO:0051087	chaperone binding	GO:0005739	mitochondrion
Ppy00g0022.1	A0A498IJ86	90.3	0	1065.1	NA	PE 4	NA	NA	NA	NA	NA	NA	NA	NA
Ppy00g0025.1	M5VRJ8	88.7	1.8e-136	488	NA	PE 3	NA	IEA	GO:0006412	translation	GO:0003735	structural constituent of ribosome	GO:0015934	large ribosomal subunit
Ppy00g0026.1	A0A498IEA7	94.1	1.7e-86	321.6	NA	PE 4	NA	NA	NA	NA	NA	NA	NA	NA
Ppy00g0027.1	A0A314UG40	81.3	0	1259.6	Ubiquitin carboxyl-terminal hydrolase 8-like	PE 3	NA	IEA	GO:0006511	ubiquitin-dependent protein catabolic process	GO:0036459	thiol-dependent ubiquitinyl hydrolase activity	NA	NA
Ppy00g0028.1	A0A498IDR9	97.7	0	1507.7	NA	PE 4	NA	NA	NA	NA	NA	NA	NA	NA
Ppy00g0029.1	A0A498HYF4	83.4	3.2e-139	497.3	NA	PE 4	NA	NA	NA	NA	NA	NA	NA	NA
Ppy00g0031.1	A0A498I2L1	82.2	8.2e-79	295.8	NA	PE 4	NA	NA	NA	NA	NA	NA	GO:0016021	integral component of membrane
Ppy00g0033.1	A0A498ICE4	98	9.4e-171	602.1	NA	PE 4	NA	NA	NA	NA	NA	NA	NA	NA
Ppy00g0034.1	A0A498IEF7	94.6	6.2e-197	689.5	NA	PE 4	NA	NA	NA	NA	GO:0003723	RNA binding	NA	NA
Ppy00g0035.1	A0A314UGJ5	95.7	1.2e-168	595.1	NA	PE 4	NA	IEA	GO:0016192	vesicle-mediated transport	GO:0008296	3'-5'-exodeoxyribonuclease activity	GO:0016020	membrane
Ppy00g0036.1	M5VSA7	86.7	5.1e-142	506.5	NA	PE 4	NA	IEA	GO:0016192	vesicle-mediated transport	NA	NA	GO:0016021	integral component of membrane
Ppy00g0037.1	A0A2P6RCN0	86.2	6.7e-154	546.2	NA	PE 3	NA	IEA	GO:0016192	vesicle-mediated transport	GO:0005484	SNAP receptor activity	GO:0005623	cell
Ppy00g0038.1	A0A2P6R954	91.3	1.5e-53	211.5	Putative mitochondrial carrier protein	PE 3	NA	NA	NA	NA	GO:0022857	transmembrane transporter activity	GO:0016021	integral component of membrane
Ppy00g0039.1	A0A498IIS6	92	0	2343.5	NA	PE 4	NA	NA	NA	NA	NA	NA	NA	NA
Ppy00g0040.1	A0A2N9J2C4	81.4	0	1589.3	NA	PE 4	NA	NA	NA	NA	GO:0005524	ATP binding	NA	NA
Ppy00g0041.1	A0A251N958	84.1	0	3589.3	NA	PE 4	NA	NA	NA	NA	NA	NA	NA	NA
Ppy00g0042.1	A0A498ID58	93.7	2.1e-181	637.5	NA	PE 4	NA	NA	NA	NA	NA	NA	NA	NA
Ppy00g0043.1	A0A498IH99	95.6	1.2e-205	718.4	NA	PE 4	NA	NA	NA	NA	GO:0004842	ubiquitin-protein transferase activity	NA	NA
Ppy00g0044.1	A0A498ID58	91	3e-164	580.5	NA	PE 4	NA	NA	NA	NA	NA	NA	NA	NA
Ppy00g0045.1	A0A498IH99	96.1	8.4e-207	722.2	NA	PE 4	NA	NA	NA	NA	GO:0004842	ubiquitin-protein transferase activity	NA	NA
Ppy00g0047.1	A0A314V0N9	82.6	0	1136.7	BEL1-like homeodomain protein 1	PE 4	NA	IEA	GO:0006355	regulation of transcription, DNA-templated	GO:0003677	DNA binding	GO:0005634	nucleus
Ppy00g0048.1	A0A498J698	81.2	2.4e-30	134	NA	PE 4	NA	NA	NA	NA	NA	NA	NA	NA
Ppy00g0049.1	M5W8Q8	83.4	2.5e-229	797.3	NA	PE 4	NA	IEA	GO:0015743	malate transport	NA	NA	GO:0016021	integral component of membrane
Ppy00g0050.1	A0A498IJG3	98.1	0	1579.7	NA	PE 4	NA	NA	NA	NA	GO:0016740	transferase activity	NA	NA
Ppy00g0051.1	M5VTP4	86.5	0	1643.2	NA	PE 3	NA	NA	NA	NA	GO:0004674	protein serine/threonine kinase activity	GO:0016021	integral component of membrane
Ppy00g0053.1	A0A314V0L8	87.7	1.6e-77	291.6	Mediator of RNA polymerase II transcription subunit 27	PE 4	NA	NA	NA	NA	NA	NA	GO:0016592	mediator complex
Ppy00g0069.1	A0A498IS50	89.8	9.7e-52	205.3	NA	PE 4	NA	NA	NA	NA	NA	NA	NA	NA
Ppy00g0082.1	A0A498IS50	89.8	4.3e-52	206.5	NA	PE 4	NA	NA	NA	NA	NA	NA	NA	NA
Ppy00g0091.1	A0A314V0L8	83.7	1.5e-50	201.4	Mediator of RNA polymerase II transcription subunit 27	PE 4	NA	NA	NA	NA	NA	NA	GO:0016592	mediator complex
Ppy00g0094.1	A0A498IIU8	92.5	6.9e-197	689.1	NA	PE 4	NA	NA	NA	NA	NA	NA	NA	NA
Ppy00g0095.1	A0A498IJH2	95.5	7.6e-131	469.2	NA	PE 4	NA	NA	NA	NA	NA	NA	NA	NA
Ppy00g0097.1	A0A314V5E8	88.8	0	1111.3	Exocyst subunit Exo70 family protein	PE 3	NA	IEA	GO:0015031	protein transport	NA	NA	GO:0000145	exocyst
Ppy00g0098.1	A0A498IHC8	91.8	4.9e-248	859.4	NA	PE 4	NA	NA	NA	NA	NA	NA	NA	NA
Ppy00g0099.1	A0A498IHA4	91.2	2.1e-106	387.9	NA	PE 4	NA	NA	NA	NA	NA	NA	NA	NA
Ppy00g0101.1	A0A498IJI1	95.9	4.2e-118	426.8	NA	PE 4	NA	NA	NA	NA	NA	NA	NA	NA
Ppy00g0102.1	A0A1V0IKL9	99.1	3.5e-61	236.9	Protein Ycf2	PE 3	NA	NA	NA	NA	GO:0005524	ATP binding	GO:0009570	chloroplast stroma
Ppy00g0103.1	A0A498IJI1	84.9	1.1e-99	365.5	NA	PE 4	NA	NA	NA	NA	NA	NA	GO:0016021	integral component of membrane
Ppy00g0104.1	A0A498IJI1	96.2	6e-116	419.5	NA	PE 4	NA	NA	NA	NA	NA	NA	NA	NA
Ppy00g0108.1	A0A2P6RCG0	88.1	5.7e-106	386.3	Putative Late embryogenesis abundant protein, LEA-14	PE 4	NA	NA	NA	NA	NA	NA	GO:0016021	integral component of membrane
Ppy00g0109.1	A0A498ID84	92.5	1.5e-148	528.5	NA	PE 4	NA	NA	NA	NA	NA	NA	NA	NA
Ppy00g0111.1	A0A498IHC8	98	1.9e-263	910.6	NA	PE 4	NA	NA	NA	NA	NA	NA	NA	NA
Ppy00g0117.1	A0A314UQV3	81.8	0	1145.2	Protein SMAX1-LIKE 3	PE 4	NA	IEA	GO:0019538	protein metabolic process	NA	NA	NA	NA
Ppy00g0118.1	A0A314V0W6	80.8	0	1067	NA	PE 4	NA	NA	NA	NA	NA	NA	NA	NA
Ppy00g0120.1	A0A314UR05	80.3	5e-225	783.1	Putative aspartyl protease	PE 3	NA	NA	NA	NA	GO:0004190	aspartic-type endopeptidase activity	NA	NA
Ppy00g0121.1	A0A1R3IIV6	94.4	7.1e-112	406	Cytokinin riboside 5-monophosphate phosphoribohydrolase	PE 3	3.2.2.n1	IEA	GO:0009691	cytokinin biosynthetic process	GO:0016787	hydrolase activity	NA	NA
Ppy00g0122.1	A0A498IH01	97.5	4.4e-82	306.6	NA	PE 4	NA	NA	NA	NA	NA	NA	NA	NA
Ppy00g0123.1	A0A314V0E3	90.9	1.2e-132	475.3	2-Cys peroxiredoxin BAS1 chloroplastic	PE 4	NA	IEA	GO:0045454	cell redox homeostasis	GO:0051920	peroxiredoxin activity	GO:0005623	cell
Ppy00g0124.1	A0A498IH11	91	1.7e-82	308.1	NA	PE 4	NA	NA	NA	NA	NA	NA	NA	NA
Ppy00g0125.1	M5W8E6	89	8.7e-248	858.6	NA	PE 3	NA	NA	NA	NA	GO:0003677	DNA binding	GO:0005667	transcription factor complex
Ppy00g0126.1	A0A498ID96	92.3	9.4e-89	328.9	NA	PE 4	NA	NA	NA	NA	NA	NA	NA	NA
Ppy00g0129.1	A0A498ICK4	94.7	7.9e-99	362.5	NA	PE 4	NA	NA	NA	NA	NA	NA	NA	NA
Ppy00g0130.1	A0A498IEK8	95.6	4e-156	553.5	NA	PE 4	NA	NA	NA	NA	NA	NA	NA	NA
Ppy00g0131.1	A0A498IE22	98.9	4.1e-161	570.1	NA	PE 4	NA	NA	NA	NA	GO:0003676	nucleic acid binding	GO:0030014	CCR4-NOT complex
Ppy00g0132.1	A0A2K3PKG5	80.6	4.3e-76	287	Ubiquitin-conjugating enzyme E2 variant 1D-like protein	PE 4	NA	NA	NA	NA	NA	NA	NA	NA
Ppy00g0133.1	A0A498IHC5	95.8	0	1318.1	NA	PE 4	NA	NA	NA	NA	NA	NA	NA	NA
Ppy00g0134.1	A0A251P1L5	88.9	0	1059.7	NA	PE 3	NA	IEA	GO:0006164	purine nucleotide biosynthetic process	GO:0003937	IMP cyclohydrolase activity	NA	NA
Ppy00g0136.1	A0A498IH21	94.8	0	1594.3	NA	PE 4	NA	NA	NA	NA	NA	NA	NA	NA
Ppy00g0137.1	A0A097PJL8	81.9	0	1159.4	MLH1 (Fragment)	PE 2	NA	IEA	GO:0006298	mismatch repair	GO:0005524	ATP binding	GO:0032300	mismatch repair complex
Ppy00g0138.1	A0A498IEL9	98.2	3.9e-58	226.5	NA	PE 4	NA	NA	NA	NA	NA	NA	NA	NA
Ppy00g0139.1	A0A314UF04	91.3	5.5e-47	189.5	NA	PE 4	NA	NA	NA	NA	NA	NA	NA	NA
Ppy00g0141.1	A0A498IJK8	95.7	3.3e-149	530.4	NA	PE 4	NA	NA	NA	NA	NA	NA	NA	NA
Ppy00g0143.1	A0A498IHF8	92.9	3.5e-238	826.6	NA	PE 4	NA	NA	NA	NA	GO:0016787	hydrolase activity	NA	NA
Ppy00g0144.1	A0A498ICM4	98.7	0	1319.7	NA	PE 4	NA	NA	NA	NA	NA	NA	GO:0005886	plasma membrane
Ppy00g0145.1	A0A498IEM9	96.1	0	1028.9	NA	PE 4	NA	NA	NA	NA	GO:0008236	serine-type peptidase activity	NA	NA
Ppy00g0146.1	A0A498IIZ4	97.3	1.1e-221	771.5	NA	PE 4	NA	NA	NA	NA	NA	NA	NA	NA
Ppy00g0147.1	A0A498IHE4	96.9	3.5e-234	813.1	NA	PE 4	NA	NA	NA	NA	NA	NA	NA	NA
Ppy00g0148.1	A0A498IJL7	96.3	0	1688.3	NA	PE 4	NA	NA	NA	NA	NA	NA	GO:0016021	integral component of membrane
Ppy00g0149.1	A0A498IH29	92.7	3.2e-139	497.3	NA	PE 4	NA	NA	NA	NA	NA	NA	NA	NA
Ppy00g0150.1	A0A314ZL05	89.2	3e-191	670.6	mRNA-decapping enzyme-like protein	PE 4	NA	IEA	GO:0000290	deadenylation-dependent decapping of nuclear-transcribed mRNA	GO:0008047	enzyme activator activity	NA	NA
Ppy00g0151.1	A0A314YEU7	85.5	6.6e-91	336.3	CASP-like protein	PE 3	NA	NA	NA	NA	NA	NA	GO:0016021	integral component of membrane
Ppy00g0152.1	A0A314YEU7	83.2	3.4e-87	323.9	CASP-like protein	PE 3	NA	NA	NA	NA	NA	NA	GO:0016021	integral component of membrane
Ppy00g0154.1	I3T4L8	90.6	2.3e-76	287.7	Peptidyl-prolyl cis-trans isomerase	PE 2	5.2.1.8	IEA	GO:0006457	protein folding	GO:0003755	peptidyl-prolyl cis-trans isomerase activity	NA	NA
Ppy00g0155.1	O82039	83.1	0	1345.5	Probable UDP-N-acetylglucosamine--peptide N-acetylglucosaminyltransferase SPINDLY	PE 2	2.4.1.255	IEA	GO:0009740	gibberellic acid mediated signaling pathway	GO:0016757	transferase activity, transferring glycosyl groups	GO:0005634	nucleus
Ppy00g0157.1	A0A498IHG8	95.2	2.7e-187	657.1	NA	PE 4	NA	NA	NA	NA	NA	NA	NA	NA
Ppy00g0160.1	A0A498IJ17	92.1	7.7e-126	452.6	NA	PE 4	NA	NA	NA	NA	NA	NA	NA	NA
Ppy00g0161.1	A0A498IJ17	94.7	1.8e-152	541.2	NA	PE 4	NA	NA	NA	NA	NA	NA	NA	NA
Ppy00g0162.1	A0A498IJ17	93.6	2.1e-151	537.7	NA	PE 4	NA	NA	NA	NA	NA	NA	NA	NA
Ppy00g0163.1	A0A498IH48	94.3	6.5e-212	739.2	NA	PE 4	NA	NA	NA	NA	GO:0016740	transferase activity	NA	NA
Ppy00g0165.1	A0A251N9K9	84	0	2035.4	NA	PE 4	NA	NA	NA	NA	GO:0050660	flavin adenine dinucleotide binding	GO:0016021	integral component of membrane
Ppy00g0166.1	M5W9Q7	90.5	7.9e-157	555.8	NA	PE 4	NA	IEA	GO:0050821	protein stabilization	NA	NA	GO:0016021	integral component of membrane
Ppy00g0167.1	A0A2P6RC63	80.5	1.3e-149	531.9	NA	PE 4	NA	NA	NA	NA	GO:0016787	hydrolase activity	NA	NA
Ppy00g0171.1	A0A2P6RC33	81.3	1.1e-287	991.5	Putative beta-fructofuranosidase	PE 3	3.2.1.26	IEA	GO:0005975	carbohydrate metabolic process	GO:0004564	beta-fructofuranosidase activity	NA	NA
Ppy00g0172.1	A0A251N9N2	83	1.9e-290	1000.7	NA	PE 4	NA	NA	NA	NA	GO:0008270	zinc ion binding	NA	NA
Ppy00g0173.1	A0A251N9N9	87.9	0	1765.4	Kinesin-like protein	PE 3	NA	IEA	GO:0007018	microtubule-based movement	GO:0008017	microtubule binding	GO:0005874	microtubule
Ppy00g0175.1	A0A498IH72	99.4	3.4e-276	953	NA	PE 4	NA	NA	NA	NA	NA	NA	NA	NA
Ppy00g0176.1	A0A498ICS1	95.6	7.4e-271	935.3	NA	PE 4	NA	NA	NA	NA	NA	NA	NA	NA
Ppy00g0177.1	A0A314YWM6	84.8	8.8e-51	202.2	Indole-3-acetic acid-induced protein ARG7	PE 4	NA	IEA	GO:0009733	response to auxin	NA	NA	NA	NA
Ppy00g0178.1	M5WDJ5	87.2	6.8e-262	905.6	NA	PE 4	NA	IEA	GO:0007165	signal transduction	NA	NA	NA	NA
Ppy00g0179.1	A0A498IJ36	95.9	3.9e-175	616.7	NA	PE 4	NA	NA	NA	NA	GO:0008897	holo-[acyl-carrier-protein] synthase activity	NA	NA
Ppy00g0180.1	M5VWS1	94.6	0	1048.5	NA	PE 3	NA	IEA	GO:0006614	SRP-dependent cotranslational protein targeting to membrane	GO:0003924	GTPase activity	GO:0048500	signal recognition particle
Ppy00g0181.1	A0A498HY45	85.2	4.5e-43	176.4	NA	PE 4	NA	NA	NA	NA	NA	NA	NA	NA
Ppy00g0182.1	A0A498IH67	96.8	0	1187.9	NA	PE 4	NA	NA	NA	NA	GO:0042626	ATPase activity, coupled to transmembrane movement of substances	GO:0009941	chloroplast envelope
Ppy00g0184.1	A0A498IH81	96.6	3.2e-285	983	NA	PE 4	NA	NA	NA	NA	NA	NA	NA	NA
Ppy00g0187.1	A0A498IHK4	96.8	3.8e-264	912.9	NA	PE 4	NA	NA	NA	NA	NA	NA	NA	NA
Ppy00g0188.1	Q68BK0	95.6	1.7e-289	997.3	Sorbitol transporter	PE 2	NA	NA	NA	NA	GO:0022857	transmembrane transporter activity	GO:0016021	integral component of membrane
Ppy00g0192.1	A0A498HZN7	81.4	7.3e-215	749.2	NA	PE 4	NA	NA	NA	NA	NA	NA	NA	NA
Ppy00g0196.1	A0A498IET7	86.9	7.6e-46	185.7	NA	PE 4	NA	NA	NA	NA	NA	NA	NA	NA
Ppy00g0198.1	A0A498IE89	97.8	6.3e-217	755.7	NA	PE 4	NA	NA	NA	NA	NA	NA	NA	NA
Ppy00g0200.1	M5W8J8	83.3	6.9e-178	626.3	NA	PE 4	NA	IEA	GO:0045454	cell redox homeostasis	GO:0009055	electron transfer activity	GO:0005623	cell
Ppy00g0203.1	A0A498IH86	96.6	1.7e-164	581.3	NA	PE 4	NA	NA	NA	NA	NA	NA	NA	NA
Ppy00g0204.1	A0A498IH98	95.9	2.4e-149	530.8	NA	PE 4	NA	NA	NA	NA	NA	NA	NA	NA
Ppy00g0205.1	M5VQL3	88.3	8.1e-168	592.4	NA	PE 4	NA	IEA	GO:0045454	cell redox homeostasis	GO:0009055	electron transfer activity	GO:0005623	cell
Ppy00g0206.1	A0A498IHM1	90.2	1.2e-79	298.5	NA	PE 4	NA	NA	NA	NA	NA	NA	NA	NA
Ppy00g0207.1	A0A498ICV0	94.8	1.8e-161	571.2	NA	PE 4	NA	NA	NA	NA	NA	NA	NA	NA
Ppy00g0208.1	A0A251N9X7	89.2	7.6e-155	549.3	1-(5-phosphoribosyl)-5-[(5-phosphoribosylamino)methylideneamino] imidazole-4-carboxamide isomerase, chloroplastic	PE 3	5.3.1.16	IEA	GO:0000105	histidine biosynthetic process	GO:0003949	1-(5-phosphoribosyl)-5-[(5-phosphoribosylamino)methylideneamino]imidazole-4-carboxamide isomerase activity	GO:0009507	chloroplast
Ppy00g0209.1	A0A498IJ70	97	0	1030	NA	PE 4	NA	NA	NA	NA	NA	NA	NA	NA
Ppy00g0210.1	A0A498IHM7	90.4	8.4e-227	788.9	NA	PE 4	NA	NA	NA	NA	NA	NA	NA	NA
Ppy00g0211.1	M5W8W3	85.5	9.9e-71	268.9	Glucosamine 6-phosphate N-acetyltransferase	PE 3	2.3.1.4	IEA	GO:0006048	UDP-N-acetylglucosamine biosynthetic process	GO:0004343	glucosamine 6-phosphate N-acetyltransferase activity	NA	NA
Ppy00g0212.1	M5VRV9	96.3	5.9e-111	402.9	Ribosomal protein	PE 3	NA	IEA	GO:0006412	translation	GO:0003723	RNA binding	GO:0015934	large ribosomal subunit
Ppy00g0214.1	A0A140B4B1	88.7	1.3e-177	625.2	Probable cytosolic iron-sulfur protein assembly protein CIAO1 homolog	PE 2	NA	IEA	GO:0016226	iron-sulfur cluster assembly	NA	NA	GO:0097361	CIA complex
Ppy00g0215.1	A0A498I2Y1	84.8	5.8e-59	229.6	NA	PE 4	NA	NA	NA	NA	NA	NA	NA	NA
Ppy00g0216.1	A0A314YN30	86	0	1209.5	Putative pentatricopeptide repeat-containing protein	PE 4	NA	NA	NA	NA	GO:0008270	zinc ion binding	NA	NA
Ppy00g0217.1	A0A314YCH0	91.5	2.4e-248	860.5	Cell division protein FtsZ homolog 2-1 chloroplastic-like	PE 3	NA	IEA	GO:0051301	cell division	GO:0005525	GTP binding	NA	NA
Ppy00g0220.1	A0A498IDK6	97.9	6.1e-101	369.8	NA	PE 4	NA	NA	NA	NA	NA	NA	NA	NA
Ppy00g0221.1	A0A498IDK6	95	1.2e-235	818.1	NA	PE 4	NA	NA	NA	NA	NA	NA	NA	NA
Ppy00g0222.1	M5W3B0	85.9	1.6e-106	388.3	NA	PE 3	NA	NA	NA	NA	GO:0030145	manganese ion binding	GO:0005576	extracellular region
Ppy00g0223.1	A0A498ICX2	96.8	1.5e-218	761.1	NA	PE 4	NA	NA	NA	NA	GO:0016787	hydrolase activity	GO:0016021	integral component of membrane
Ppy00g0225.1	I3RY42	96.5	8.4e-92	339	TFL1-like protein	PE 2	NA	IEA	GO:0009910	negative regulation of flower development	GO:0003712	transcription coregulator activity	NA	NA
Ppy00g0227.1	A0A498IJ84	89.9	6e-70	266.2	NA	PE 4	NA	NA	NA	NA	NA	NA	NA	NA
Ppy00g0228.1	A0A314UIU2	92.2	4e-131	470.3	Protein YIPF	PE 3	NA	NA	NA	NA	NA	NA	GO:0016021	integral component of membrane
Ppy00g0229.1	E0Y466	85.9	2.9e-154	547.4	Farnesylated protein-converting enzyme 2	PE 4	NA	IEA	GO:0071586	CAAX-box protein processing	GO:0004222	metalloendopeptidase activity	GO:0030176	integral component of endoplasmic reticulum membrane
Ppy00g0231.1	M5W8W6	85.8	1.9e-232	807.7	Purple acid phosphatase	PE 3	3.1.3.2	NA	NA	NA	GO:0003993	acid phosphatase activity	NA	NA
Ppy00g0232.1	A0A498ICY2	91.5	7.3e-97	355.9	NA	PE 4	NA	NA	NA	NA	GO:0008270	zinc ion binding	NA	NA
Ppy00g0233.1	A0A498IJ90	97.2	0	1145.6	NA	PE 4	NA	NA	NA	NA	NA	NA	NA	NA
Ppy00g0235.1	A0A2P6RBQ2	82.8	3.4e-164	580.5	Putative hydrolase	PE 4	3.2.2.-	IEA	GO:0008152	metabolic process	GO:0016798	hydrolase activity, acting on glycosyl bonds	NA	NA
Ppy00g0237.1	M5W236	80.2	6.9e-176	619.4	NA	PE 3	NA	NA	NA	NA	GO:0016788	hydrolase activity, acting on ester bonds	NA	NA
Ppy00g0238.1	A0A498IHC0	98.6	0	1028.1	NA	PE 4	NA	NA	NA	NA	GO:0016705	oxidoreductase activity, acting on paired donors, with incorporation or reduction of molecular oxygen	GO:0016021	integral component of membrane
Ppy00g0240.1	A0A498IHD3	91.9	0	1394.4	NA	PE 4	NA	NA	NA	NA	NA	NA	NA	NA
Ppy00g0241.1	A0A498IDN5	90.2	0	1028.1	NA	PE 4	NA	NA	NA	NA	NA	NA	NA	NA
Ppy00g0242.1	A0A498IHR4	94.6	8.4e-289	995	NA	PE 4	NA	NA	NA	NA	NA	NA	NA	NA
Ppy00g0243.1	A0A498ICY9	97.4	3.8e-104	380.2	NA	PE 4	NA	NA	NA	NA	NA	NA	NA	NA
Ppy00g0244.1	A0A498ICY9	96.2	9.7e-98	359	NA	PE 4	NA	NA	NA	NA	NA	NA	NA	NA
Ppy00g0245.1	C0LQ98	98.8	5.2e-247	855.9	Monodehydroascorbate reductase	PE 2	NA	NA	NA	NA	GO:0016491	oxidoreductase activity	NA	NA
Ppy00g0246.1	A0A498IHQ3	96	0	1710.3	NA	PE 4	NA	NA	NA	NA	GO:0004672	protein kinase activity	NA	NA
Ppy00g0247.1	M5VST2	82.2	0	1555	NA	PE 4	NA	NA	NA	NA	NA	NA	NA	NA
Ppy00g0248.1	W9QXS8	82.9	3.8e-199	696.8	Histidinol-phosphate aminotransferase	PE 3	NA	IEA	GO:0000105	histidine biosynthetic process	GO:0004400	histidinol-phosphate transaminase activity	NA	NA
Ppy00g0249.1	A0A498IJW7	94.4	7.5e-100	365.9	NA	PE 4	NA	NA	NA	NA	NA	NA	NA	NA
Ppy00g0250.1	A0A314Z8B9	90.9	0	2675.2	Pleiotropic drug resistance protein 2	PE 3	NA	NA	NA	NA	GO:0005524	ATP binding	GO:0016021	integral component of membrane
Ppy00g0251.1	A0A314Z8B9	90.3	0	2669.4	Pleiotropic drug resistance protein 2	PE 3	NA	NA	NA	NA	GO:0005524	ATP binding	GO:0016021	integral component of membrane
Ppy00g0252.1	A0A498J471	87	3.5e-73	277.3	NA	PE 4	NA	NA	NA	NA	NA	NA	NA	NA
Ppy00g0254.1	A0A498IDP8	96.7	5.9e-176	619.4	NA	PE 4	NA	NA	NA	NA	GO:0016787	hydrolase activity	NA	NA
Ppy00g0255.1	A4GW34	97.1	0	1718.7	Starch branching enzyme II-2	PE 4	NA	IEA	GO:0005978	glycogen biosynthetic process	GO:0003844	1,4-alpha-glucan branching enzyme activity	NA	NA
Ppy00g0256.1	D9ZIZ9	95.5	3.3e-216	753.4	GRF domain class transcription factor	PE 2	NA	IEA	GO:0032502	developmental process	GO:0005524	ATP binding	GO:0005634	nucleus
Ppy00g0267.1	A0A498IED3	83	7.6e-212	739.2	NA	PE 4	NA	NA	NA	NA	NA	NA	NA	NA
Ppy00g0286.1	A0A498IJB0	92.7	1e-273	944.9	NA	PE 4	NA	NA	NA	NA	NA	NA	NA	NA
Ppy00g0288.1	A0A498HX91	85.6	5e-229	796.2	NA	PE 4	NA	NA	NA	NA	NA	NA	GO:0016021	integral component of membrane
Ppy00g0290.1	A0A498HX91	83.4	3.7e-224	780	NA	PE 4	NA	NA	NA	NA	NA	NA	NA	NA
Ppy00g0291.1	A0A498IHS1	97.6	4.8e-113	409.8	NA	PE 4	NA	NA	NA	NA	NA	NA	NA	NA
Ppy00g0292.1	A0A498IJY7	98.9	0	1105.5	NA	PE 4	NA	NA	NA	NA	NA	NA	NA	NA
Ppy00g0294.1	A0A498IHF9	96.7	8.1e-170	599	NA	PE 4	NA	NA	NA	NA	NA	NA	NA	NA
Ppy00g0295.1	A0A498I440	87.8	1.6e-263	911	NA	PE 4	NA	NA	NA	NA	NA	NA	NA	NA
Ppy00g0296.1	A0A498IEZ8	90	0	1920.2	NA	PE 4	NA	NA	NA	NA	NA	NA	NA	NA
Ppy00g0297.1	M5VQ98	86	6.7e-174	612.8	NA	PE 4	NA	IEA	GO:0000027	ribosomal large subunit assembly	GO:0019843	rRNA binding	NA	NA
Ppy00g0298.1	A0A498IJD1	88.6	2.5e-289	996.9	NA	PE 4	NA	NA	NA	NA	NA	NA	NA	NA
Ppy00g0299.1	A9UAN3	87.4	0	1216.4	Putative serine/threonine-specific protein kinase (Fragment)	PE 2	NA	NA	NA	NA	GO:0005524	ATP binding	NA	NA
Ppy00g0300.1	A0A498IJZ6	96.8	0	3536.9	NA	PE 4	NA	NA	NA	NA	NA	NA	NA	NA
Ppy00g0301.1	A0A498IHF6	97.5	1.7e-203	711.1	NA	PE 4	NA	NA	NA	NA	GO:0016628	oxidoreductase activity, acting on the CH-CH group of donors, NAD or NADP as acceptor	GO:0016021	integral component of membrane
Ppy00g0302.1	A0A498IHG1	82.5	3.6e-71	270.4	NA	PE 4	NA	NA	NA	NA	NA	NA	NA	NA
Ppy00g0303.1	M5W9N4	85.8	2.9e-79	297.4	NA	PE 3	NA	IEA	GO:0010189	vitamin E biosynthetic process	GO:0050342	tocopherol O-methyltransferase activity	NA	NA
Ppy00g0304.1	A0A498IHG1	90.8	2.1e-143	511.1	NA	PE 4	NA	NA	NA	NA	GO:0016740	transferase activity	NA	NA
Ppy00g0306.1	A0A067F0U3	80.4	9.2e-149	529.3	NA	PE 4	NA	IEA	GO:0000398	mRNA splicing, via spliceosome	GO:0003723	RNA binding	GO:0089701	U2AF
Ppy00g0307.1	A0A385JIQ7	91	6.4e-232	805.8	Enolase 2	PE 2	NA	IEA	GO:0006096	glycolytic process	GO:0004634	phosphopyruvate hydratase activity	GO:0000015	phosphopyruvate hydratase complex
Ppy00g0308.1	M5WAA0	87.6	1.1e-107	392.1	Peroxiredoxin	PE 3	1.11.1.15	IEA	GO:0045454	cell redox homeostasis	GO:0051920	peroxiredoxin activity	GO:0005623	cell
Ppy00g0309.1	A0A498IF08	94.3	0	1555.8	NA	PE 4	NA	NA	NA	NA	NA	NA	NA	NA
Ppy00g0310.1	A0A314Y2N5	92.9	3.8e-267	922.9	Glucomannan 4-beta-mannosyltransferase 9	PE 4	NA	NA	NA	NA	GO:0016757	transferase activity, transferring glycosyl groups	GO:0016021	integral component of membrane
Ppy00g0311.1	A0A498IJE0	93.5	2.5e-79	297.4	NA	PE 4	NA	NA	NA	NA	NA	NA	NA	NA
Ppy00g0312.1	A0A498IHU2	94.1	0	1417.5	NA	PE 4	NA	NA	NA	NA	NA	NA	NA	NA
Ppy00g0313.1	A0A498IHG0	92.8	1.5e-184	648.3	NA	PE 4	NA	NA	NA	NA	NA	NA	NA	NA
Ppy00g0314.1	A0A498IDU2	97.3	1.6e-107	391.3	NA	PE 4	NA	NA	NA	NA	NA	NA	GO:0016021	integral component of membrane
Ppy00g0315.1	A0A498IHV5	98.8	1.2e-94	348.6	NA	PE 4	NA	NA	NA	NA	NA	NA	NA	NA
Ppy00g0316.1	A0A498ID32	91.2	9.7e-98	359	NA	PE 4	NA	NA	NA	NA	NA	NA	NA	NA
Ppy00g0317.1	A0A498IF15	97.7	0	1122.5	NA	PE 4	NA	NA	NA	NA	GO:0004713	protein tyrosine kinase activity	GO:0016021	integral component of membrane
Ppy00g0318.1	A0A498IEG2	96.4	8.6e-172	605.5	NA	PE 4	NA	NA	NA	NA	NA	NA	NA	NA
Ppy00g0319.1	A0A498IJF0	93	0	2706.4	NA	PE 4	NA	NA	NA	NA	NA	NA	NA	NA
Ppy00g0320.1	A0A498IHU8	93.1	8.7e-292	1005	NA	PE 4	NA	NA	NA	NA	NA	NA	NA	NA
Ppy00g0321.1	A0A498I1U8	92.9	4e-175	616.7	NA	PE 4	NA	NA	NA	NA	NA	NA	NA	NA
Ppy00g0322.1	M5VUK4	81.7	3.4e-227	790.4	Protein DETOXIFICATION	PE 3	NA	NA	NA	NA	GO:0015297	antiporter activity	GO:0016021	integral component of membrane
Ppy00g0323.1	A0A498I428	83.6	2.8e-197	690.6	NA	PE 4	NA	NA	NA	NA	NA	NA	NA	NA
Ppy00g0325.1	A0A314UZU3	85	2.2e-155	551.2	GrpE protein homolog	PE 3	NA	IEA	GO:0006457	protein folding	GO:0000774	adenyl-nucleotide exchange factor activity	GO:0005759	mitochondrial matrix
Ppy00g0326.1	A0A498IDV5	94.8	0	1271.1	NA	PE 4	NA	NA	NA	NA	NA	NA	NA	NA
Ppy00g0327.1	A0A498IDV5	88.9	1.1e-122	442.2	NA	PE 4	NA	NA	NA	NA	NA	NA	NA	NA
Ppy00g0328.1	A0A498IHW0	97.8	3.5e-187	656.8	NA	PE 4	NA	NA	NA	NA	NA	NA	NA	NA
Ppy00g0331.1	A0A314Z2C5	81.4	2.6e-151	537.7	Cell division cycle protein 27 homolog isoform X1	PE 4	NA	IEA	GO:0051301	cell division	NA	NA	GO:0016021	integral component of membrane
Ppy00g0333.1	A0A315A8T6	86.4	1.7e-260	901	Putative arabinosyltransferase ARAD1	PE 3	NA	IEA	GO:0006486	protein glycosylation	GO:0016757	transferase activity, transferring glycosyl groups	GO:0016021	integral component of membrane
Ppy00g0334.1	M5VXT1	85.7	8.9e-145	515.8	NADH-cytochrome b5 reductase	PE 3	1.6.2.2	NA	NA	NA	GO:0004128	cytochrome-b5 reductase activity, acting on NAD(P)H	GO:0016021	integral component of membrane
Ppy00g0335.1	A0A314XP19	85.3	2.4e-110	401	NA	PE 4	NA	IEA	GO:0006506	GPI anchor biosynthetic process	NA	NA	GO:0016021	integral component of membrane
Ppy00g0336.1	A0A498IHJ2	93.2	1.7e-248	860.9	NA	PE 4	NA	NA	NA	NA	NA	NA	NA	NA
Ppy00g0337.1	A0A498IHJ2	94.7	0	1609	NA	PE 4	NA	NA	NA	NA	NA	NA	NA	NA
Ppy00g0338.1	A0A498IHX0	96.3	2.9e-228	793.5	NA	PE 4	NA	NA	NA	NA	NA	NA	NA	NA
Ppy00g0339.1	A0A498ID78	96.7	9.2e-149	528.9	NA	PE 4	NA	NA	NA	NA	NA	NA	NA	NA
Ppy00g0341.1	A0A498IEH9	80.7	6.3e-70	266.5	NA	PE 4	NA	NA	NA	NA	NA	NA	NA	NA
Ppy00g0342.1	M5WGF3	86.6	0	1754.2	NA	PE 4	NA	NA	NA	NA	GO:0016757	transferase activity, transferring glycosyl groups	GO:0016021	integral component of membrane
Ppy00g0343.1	A0A498IHK3	99.3	1.4e-241	837.8	NA	PE 4	NA	NA	NA	NA	GO:0008375	acetylglucosaminyltransferase activity	GO:0016021	integral component of membrane
Ppy00g0344.1	A0A498IDX9	90.3	4.4e-234	813.1	NA	PE 4	NA	NA	NA	NA	NA	NA	NA	NA
Ppy00g0345.1	A0A498IHX9	95.3	3.8e-76	287	NA	PE 4	NA	NA	NA	NA	NA	NA	NA	NA
Ppy00g0346.1	A0A498ID90	96.7	1.4e-250	867.8	NA	PE 4	NA	NA	NA	NA	NA	NA	NA	NA
Ppy00g0348.1	A0A498IJH5	98.3	2.3e-266	920.6	NA	PE 4	NA	NA	NA	NA	NA	NA	NA	NA
Ppy00g0349.1	A0A251N826	87.4	0	1600.5	NA	PE 3	NA	IEA	GO:0006402	mRNA catabolic process	GO:0004654	polyribonucleotide nucleotidyltransferase activity	NA	NA
Ppy00g0350.1	A0A314ZUR3	96	4.5e-196	686.4	Replication factor C subunit 3	PE 4	NA	IEA	GO:0006260	DNA replication	GO:0003677	DNA binding	NA	NA
Ppy00g0352.1	A0A314XJE1	82.8	1.4e-142	508.4	Putative phosphatidylinositol N-acetylglucosaminyltransferase subunit C	PE 4	NA	IEA	GO:0006506	GPI anchor biosynthetic process	GO:0017176	phosphatidylinositol N-acetylglucosaminyltransferase activity	GO:0016021	integral component of membrane
Ppy00g0353.1	A0A498IDY5	94.7	2.2e-87	324.3	NA	PE 4	NA	NA	NA	NA	NA	NA	NA	NA
Ppy00g0354.1	A0A498IDA1	96	8.1e-153	542.3	NA	PE 4	NA	NA	NA	NA	NA	NA	NA	NA
Ppy00g0355.1	A0A498IF50	96.6	0	1236.1	NA	PE 4	NA	NA	NA	NA	GO:0022857	transmembrane transporter activity	GO:0016021	integral component of membrane
Ppy00g0356.1	A0A498IEJ9	97	0	1204.5	NA	PE 4	NA	NA	NA	NA	GO:0022857	transmembrane transporter activity	GO:0016021	integral component of membrane
Ppy00g0359.1	A0A251QU47	82.3	1.9e-87	325.1	NA	PE 4	NA	IEA	GO:0006412	translation	GO:0003735	structural constituent of ribosome	GO:0005840	ribosome
Ppy00g0361.1	A0A498IDZ8	94.6	0	1078.9	NA	PE 4	NA	NA	NA	NA	GO:0004222	metalloendopeptidase activity	GO:0016021	integral component of membrane
Ppy00g0362.1	A0A498IDZ8	93.4	2.4e-192	674.1	NA	PE 4	NA	NA	NA	NA	NA	NA	NA	NA
Ppy00g0363.1	A0A498IHZ8	95.3	1.6e-131	471.5	NA	PE 4	NA	NA	NA	NA	NA	NA	NA	NA
Ppy00g0365.1	A0A498IDB3	97.8	1e-160	568.9	NA	PE 4	NA	NA	NA	NA	NA	NA	NA	NA
Ppy00g0366.1	A0A498IF60	94.3	0	1684.8	NA	PE 4	NA	NA	NA	NA	NA	NA	NA	NA
Ppy00g0367.1	A0A314YJF5	91.9	1.5e-253	877.9	Argininosuccinate lyase chloroplastic	PE 3	NA	IEA	GO:0042450	arginine biosynthetic process via ornithine	GO:0004056	argininosuccinate lyase activity	NA	NA
Ppy00g0368.1	A0A498IJJ2	90	2.1e-180	634.4	NA	PE 4	NA	NA	NA	NA	NA	NA	NA	NA
Ppy00g0369.1	A0A498IJJ2	91.5	1.2e-91	338.6	NA	PE 4	NA	NA	NA	NA	NA	NA	NA	NA
Ppy00g0370.1	A0A498IHZ0	91.2	0	1346.3	NA	PE 4	NA	NA	NA	NA	NA	NA	NA	NA
Ppy00g0371.1	A0A314ZVA6	86.7	4.2e-153	543.5	FH protein interacting protein FIP2 isoform X1	PE 4	NA	IEA	GO:0051260	protein homooligomerization	NA	NA	NA	NA
Ppy00g0373.1	A0A315AJL5	89	1.3e-195	684.9	Post-GPI attachment to proteins factor 3	PE 3	NA	IEA	GO:0006506	GPI anchor biosynthetic process	NA	NA	GO:0000139	Golgi membrane
Ppy00g0374.1	A0A498IDC3	96.9	1.2e-296	1021.1	NA	PE 4	NA	NA	NA	NA	NA	NA	NA	NA
Ppy00g0375.1	A0A2P6RHI7	93.7	0	1418.3	Putative 5-methyltetrahydropteroyltriglutamate--homocysteine S-methyltransferase	PE 3	2.1.1.14	IEA	GO:0009086	methionine biosynthetic process	GO:0003871	5-methyltetrahydropteroyltriglutamate-homocysteine S-methyltransferase activity	NA	NA
Ppy00g0376.1	A0A498IEL6	96.2	0	1486.5	NA	PE 4	NA	NA	NA	NA	NA	NA	NA	NA
Ppy00g0377.1	A0A498IJJ8	97.5	4.5e-87	323.2	NA	PE 4	NA	NA	NA	NA	NA	NA	NA	NA
Ppy00g0378.1	A0A498II01	93.2	2.5e-82	307.4	NA	PE 4	NA	NA	NA	NA	NA	NA	NA	NA
Ppy00g0379.1	A0A498IK66	94.8	5.5e-70	266.2	NA	PE 4	NA	NA	NA	NA	NA	NA	NA	NA
Ppy00g0382.1	A0A498IHM3	98.3	1.6e-95	351.7	NA	PE 4	NA	NA	NA	NA	NA	NA	NA	NA
Ppy00g0383.1	A0A498IHP2	85.6	5.6e-78	293.1	NA	PE 4	NA	NA	NA	NA	NA	NA	NA	NA
Ppy00g0384.1	M5XCT4	87.6	4.9e-202	706.4	NA	PE 3	NA	NA	NA	NA	GO:0003924	GTPase activity	NA	NA
Ppy00g0385.1	A0A498IE20	94.1	1.5e-171	604.7	NA	PE 4	NA	NA	NA	NA	NA	NA	NA	NA
Ppy00g0387.1	A0A498II17	98.8	2.9e-136	487.3	NA	PE 4	NA	NA	NA	NA	GO:0003723	RNA binding	NA	NA
Ppy00g0391.1	A0A498IJK6	97.1	0	2075.1	NA	PE 4	NA	NA	NA	NA	NA	NA	NA	NA
Ppy00g0392.1	M5W2K7	93.8	3.2e-158	560.5	NA	PE 3	NA	IEA	GO:0016192	vesicle-mediated transport	GO:0005484	SNAP receptor activity	GO:0005623	cell
Ppy00g0393.1	A0A498IHN1	90.9	8.6e-142	505.8	NA	PE 4	NA	NA	NA	NA	NA	NA	NA	NA
Ppy00g0394.1	M5VVL0	90.2	0	1240.3	NA	PE 4	NA	IEA	GO:0006004	fucose metabolic process	GO:0016757	transferase activity, transferring glycosyl groups	NA	NA
Ppy00g0395.1	A0A498IHQ2	97.3	1.7e-232	807.7	NA	PE 4	NA	NA	NA	NA	NA	NA	NA	NA
Ppy00g0398.1	A0A498IF87	93.1	1.2e-151	538.5	NA	PE 4	NA	NA	NA	NA	NA	NA	NA	NA
Ppy00g0400.1	A0A314UGR5	96	3.2e-99	363.6	Eukaryotic translation initiation factor NCBP	PE 3	NA	NA	NA	NA	GO:0003743	translation initiation factor activity	GO:0005737	cytoplasm
Ppy00g0401.1	Q9AR77	82.6	3.1e-58	227.3	Superoxide dismutase [Cu-Zn]	PE 2	1.15.1.1	NA	NA	NA	GO:0046872	metal ion binding	NA	NA
Ppy00g0402.1	A9TW09	94.9	9.5e-252	871.7	Tubulin alpha chain	PE 2	NA	IBA	GO:0000278	mitotic cell cycle	GO:0005525	GTP binding	GO:0005737	cytoplasm
Ppy00g0403.1	A0A498IK82	94.9	1.9e-166	587.8	NA	PE 4	NA	NA	NA	NA	NA	NA	NA	NA
Ppy00g0404.1	A0A498I3U4	89.2	1.2e-109	398.7	NA	PE 4	NA	NA	NA	NA	NA	NA	NA	NA
Ppy00g0405.1	A0A498IHN9	92.6	1.1e-160	568.9	NA	PE 4	NA	NA	NA	NA	GO:0048037	cofactor binding	NA	NA
Ppy00g0406.1	A0A498IHN9	86.1	5.7e-147	523.1	NA	PE 4	NA	NA	NA	NA	GO:0048037	cofactor binding	NA	NA
Ppy00g0407.1	M5VXX0	89.2	5.8e-106	386.3	Adenylyl-sulfate kinase	PE 3	2.7.1.25	IEA	GO:0000103	sulfate assimilation	GO:0004020	adenylylsulfate kinase activity	GO:0005829	cytosol
Ppy00g0408.1	A0A498II36	97.5	7.4e-182	639	NA	PE 4	NA	NA	NA	NA	NA	NA	GO:0016021	integral component of membrane
Ppy00g0409.1	A0A2P5F494	94.4	1.6e-229	797.7	Glutamate dehydrogenase	PE 3	NA	IEA	GO:0006520	cellular amino acid metabolic process	GO:0000166	nucleotide binding	NA	NA
Ppy00g0410.1	A0A314UVI0	94.4	9.9e-66	251.9	Chromatin-remodeling complex subunit ies6	PE 4	NA	IEA	GO:0006338	chromatin remodeling	GO:0003676	nucleic acid binding	GO:0031011	Ino80 complex
Ppy00g0411.1	A0A498IEP4	97	0	1360.5	NA	PE 4	NA	NA	NA	NA	GO:0005524	ATP binding	NA	NA
Ppy00g0412.1	A0A314Z4V0	81.1	1.7e-163	578.2	ADP-glucose phosphorylase	PE 4	NA	IEA	GO:0033499	galactose catabolic process via UDP-galactose	GO:0008108	UDP-glucose:hexose-1-phosphate uridylyltransferase activity	NA	NA
Ppy00g0415.1	A0A498II47	90.8	3.7e-85	317	NA	PE 4	NA	NA	NA	NA	NA	NA	NA	NA
Ppy00g0416.1	M0SWX8	85.2	4.4e-88	327	NA	PE 3	NA	IEA	GO:0006352	DNA-templated transcription, initiation	GO:0003677	DNA binding	NA	NA
Ppy00g0417.1	A0A251N4A8	86	0	1872.1	NA	PE 4	NA	NA	NA	NA	GO:0008270	zinc ion binding	NA	NA
Ppy00g0418.1	A0A251N6G2	84.7	4.2e-88	327	NA	PE 4	NA	NA	NA	NA	NA	NA	NA	NA
Ppy00g0419.1	A0A251N4A0	82.8	0	3655.9	NA	PE 4	NA	IEA	GO:0005991	trehalose metabolic process	NA	NA	GO:0005829	cytosol
Ppy00g0420.1	M5W8F7	89	1.2e-236	821.6	NA	PE 3	NA	IEA	GO:0005975	carbohydrate metabolic process	GO:0004553	hydrolase activity, hydrolyzing O-glycosyl compounds	NA	NA
Ppy00g0421.1	A0A498IK98	96.2	6.3e-190	666	NA	PE 4	NA	NA	NA	NA	NA	NA	NA	NA
Ppy00g0422.1	A0A2P6RVK4	90.2	9.3e-107	389	Golgi SNAP receptor complex member 1	PE 3	NA	IEA	GO:0015031	protein transport	NA	NA	GO:0000139	Golgi membrane
Ppy00g0423.1	A0A498IHR0	95.3	2.3e-242	840.5	NA	PE 4	NA	NA	NA	NA	NA	NA	NA	NA
Ppy00g0425.1	M5VQP2	82.1	3.9e-134	480.3	NA	PE 4	NA	IEA	GO:0045454	cell redox homeostasis	NA	NA	GO:0005623	cell
Ppy00g0428.1	S5RDS4	86	3.5e-192	673.7	NAC domain protein	PE 2	NA	IEA	GO:0006355	regulation of transcription, DNA-templated	GO:0003677	DNA binding	GO:0005634	nucleus
Ppy00g0429.1	A0A314UKG1	81.6	1.1e-237	825.1	Pentatricopeptide repeat-containing protein	PE 4	NA	NA	NA	NA	NA	NA	NA	NA
Ppy00g0430.1	A0A498IBQ2	94.3	4.8e-119	429.9	NA	PE 4	NA	NA	NA	NA	NA	NA	NA	NA
Ppy00g0431.1	M5W6C8	82.8	0	1130.2	NA	PE 4	NA	IEA	GO:0031930	mitochondria-nucleus signaling pathway	NA	NA	NA	NA
Ppy00g0432.1	M5W6C8	86.4	6.3e-134	479.6	NA	PE 4	NA	IEA	GO:0031930	mitochondria-nucleus signaling pathway	NA	NA	NA	NA
Ppy00g0434.1	A0A498JZM2	92	6.7e-96	352.8	NA	PE 4	NA	NA	NA	NA	NA	NA	NA	NA
Ppy00g0435.1	A0A2P5EUA1	80.8	1.1e-52	208.8	Acyl carrier protein	PE 3	NA	IEA	GO:0006633	fatty acid biosynthetic process	NA	NA	NA	NA
Ppy00g0436.1	A0A498IER2	93.7	2e-204	714.1	NA	PE 4	NA	NA	NA	NA	NA	NA	NA	NA
Ppy00g0437.1	D9ZJA1	90.3	6.6e-198	692.6	NAC domain class transcription factor	PE 2	NA	IEA	GO:0006355	regulation of transcription, DNA-templated	GO:0003677	DNA binding	GO:0005634	nucleus
Ppy00g0439.1	A0A498IHR9	95.6	0	1148.7	NA	PE 4	NA	NA	NA	NA	NA	NA	NA	NA
Ppy00g0440.1	A0A498IHU1	96.8	5.3e-261	902.5	NA	PE 4	NA	NA	NA	NA	NA	NA	NA	NA
Ppy00g0443.1	A0A2P6SB10	86.8	5.3e-148	526.6	NA	PE 3	NA	IEA	GO:0016192	vesicle-mediated transport	GO:0005484	SNAP receptor activity	GO:0016021	integral component of membrane
Ppy00g0445.1	A0A498II66	98.9	1.1e-97	358.6	NA	PE 4	NA	NA	NA	NA	GO:0051537	2 iron, 2 sulfur cluster binding	NA	NA
Ppy00g0447.1	A0A498KDL3	97	0	2305	NA	PE 4	NA	NA	NA	NA	GO:0046872	metal ion binding	NA	NA
Ppy00g0448.1	A0A498IXD4	97.6	5.3e-244	845.9	NA	PE 4	NA	NA	NA	NA	NA	NA	NA	NA
Ppy00g0449.1	A0A498IXN0	92.3	4.9e-225	783.1	NA	PE 4	NA	NA	NA	NA	NA	NA	NA	NA
Ppy00g0454.1	A0A251MWU3	88.1	0	1898.2	NA	PE 4	NA	IEA	GO:0006508	proteolysis	GO:0008233	peptidase activity	NA	NA
Ppy00g0456.1	A0A498J178	95	6.6e-169	595.9	NA	PE 4	NA	NA	NA	NA	NA	NA	NA	NA
Ppy00g0457.1	A0A498J178	90.3	2.1e-157	557.8	NA	PE 4	NA	NA	NA	NA	NA	NA	NA	NA
Ppy00g0458.1	A0A498IY11	97.8	5.4e-184	646.4	NA	PE 4	NA	NA	NA	NA	GO:0016787	hydrolase activity	NA	NA
Ppy00g0468.1	A0A251MWU3	88.3	0	1902.5	NA	PE 4	NA	IEA	GO:0006508	proteolysis	GO:0008233	peptidase activity	NA	NA
Ppy00g0470.1	A0A498IY11	98.1	2.7e-184	647.1	NA	PE 4	NA	NA	NA	NA	GO:0016787	hydrolase activity	NA	NA
Ppy00g0473.1	A0A498J178	96	7.1e-171	602.4	NA	PE 4	NA	NA	NA	NA	NA	NA	NA	NA
Ppy00g0477.1	A0A498IY11	97.5	6e-183	642.9	NA	PE 4	NA	NA	NA	NA	NA	NA	NA	NA
Ppy00g0480.1	A0A498IY11	98.1	3.2e-184	647.1	NA	PE 4	NA	NA	NA	NA	GO:0016787	hydrolase activity	NA	NA
Ppy00g0484.1	A0A498J178	96.7	6.4e-172	605.9	NA	PE 4	NA	NA	NA	NA	NA	NA	NA	NA
Ppy00g0488.1	M5XXP3	80.1	0	1455.7	Aminopeptidase	PE 3	3.4.11.-	NA	NA	NA	GO:0008237	metallopeptidase activity	NA	NA
Ppy00g0489.1	Q0ZPW5	93.1	2.3e-164	580.9	CXE carboxylesterase	PE 2	3.1.1.1	NA	NA	NA	GO:0080030	methyl indole-3-acetate esterase activity	NA	NA
Ppy00g0490.1	M5XXP3	80.2	0	1457.6	Aminopeptidase	PE 3	3.4.11.-	NA	NA	NA	GO:0008237	metallopeptidase activity	NA	NA
Ppy00g0491.1	A0A498IXQ0	98.5	1.6e-190	667.9	NA	PE 4	NA	NA	NA	NA	GO:0016787	hydrolase activity	GO:0016021	integral component of membrane
Ppy00g0494.1	A0A498J2A0	98.5	1.1e-227	791.6	NA	PE 4	NA	NA	NA	NA	NA	NA	NA	NA
Ppy00g0498.1	A0A2P6PMQ2	85.6	2.2e-224	780.8	Putative harbinger transposase-derived nuclease domain-containing protein	PE 4	NA	NA	NA	NA	NA	NA	NA	NA
Ppy00g0500.1	A0A498J2A9	99	0	1186	NA	PE 4	NA	NA	NA	NA	GO:0005524	ATP binding	NA	NA
Ppy00g0502.1	A0A498J194	93.5	1.2e-93	345.1	NA	PE 4	NA	NA	NA	NA	NA	NA	NA	NA
Ppy00g0504.1	A0A498J0G6	97.4	3.2e-251	870.2	NA	PE 4	NA	NA	NA	NA	NA	NA	NA	NA
Ppy00g0506.1	A0A498J0Q6	93.9	3.6e-84	313.5	NA	PE 4	NA	NA	NA	NA	NA	NA	NA	NA
Ppy00g0508.1	A0A251MWJ0	89.1	2.7e-205	717.2	NA	PE 4	NA	IEA	GO:0006396	RNA processing	GO:0003723	RNA binding	GO:0005634	nucleus
Ppy00g0509.1	A0A498J1A4	94.9	1.1e-219	765	NA	PE 4	NA	NA	NA	NA	GO:0003677	DNA binding	GO:0005634	nucleus
Ppy00g0511.1	A0A251MYR1	82.3	2.4e-161	571.2	NA	PE 4	NA	NA	NA	NA	NA	NA	NA	NA
Ppy00g0512.1	A0A076V7Z9	99.4	4.7e-209	729.6	Sucrose non-fermenting-1-related protein kinase 2	PE 2	NA	NA	NA	NA	GO:0005524	ATP binding	NA	NA
Ppy00g0514.1	A0A498J0I3	96.9	0	1637.9	NA	PE 4	NA	NA	NA	NA	NA	NA	NA	NA
Ppy00g0518.1	A0A498K225	90.4	1.8e-286	987.3	NA	PE 4	NA	NA	NA	NA	NA	NA	NA	NA
Ppy00g0519.1	A0A251MWH6	84.1	1.4e-184	648.3	NA	PE 3	NA	IEA	GO:0006526	arginine biosynthetic process	GO:0003942	N-acetyl-gamma-glutamyl-phosphate reductase activity	NA	NA
Ppy00g0521.1	M5VN18	93.9	6e-57	222.6	Mediator of RNA polymerase II transcription subunit 11	PE 3	NA	IEA	GO:0006357	regulation of transcription by RNA polymerase II	GO:0003712	transcription coregulator activity	GO:0016592	mediator complex
Ppy00g0523.1	M5VXW7	82.8	2.2e-177	624.4	NA	PE 3	NA	NA	NA	NA	GO:0016491	oxidoreductase activity	NA	NA
Ppy00g0524.1	A0A498J0J3	94.9	1.7e-276	954.1	NA	PE 4	NA	NA	NA	NA	NA	NA	NA	NA
Ppy00g0528.1	A0A498IXJ3	94.6	1.4e-109	398.3	NA	PE 4	NA	NA	NA	NA	NA	NA	NA	NA
Ppy00g0529.1	A0A498K211	90.4	0	1743.4	NA	PE 4	NA	NA	NA	NA	GO:0035091	phosphatidylinositol binding	GO:0016021	integral component of membrane
Ppy00g0530.1	M5WIH7	82.4	4e-219	763.5	Protein DETOXIFICATION	PE 3	NA	NA	NA	NA	GO:0015238	drug transmembrane transporter activity	GO:0016021	integral component of membrane
Ppy00g0531.1	A0A498J2T8	96.1	2.6e-190	667.2	NA	PE 4	NA	NA	NA	NA	NA	NA	NA	NA
Ppy00g0534.1	A0A498IJI1	92.4	1.6e-56	221.5	NA	PE 4	NA	NA	NA	NA	NA	NA	GO:0016021	integral component of membrane
Ppy00g0538.1	A0A498J0K3	94.5	1e-170	602.1	NA	PE 4	NA	NA	NA	NA	NA	NA	NA	NA
Ppy00g0540.1	A0A498IN81	89.1	8.5e-40	165.6	NA	PE 4	NA	NA	NA	NA	NA	NA	NA	NA
Ppy00g0541.1	A0A498IYI6	95.9	2e-221	770.8	NA	PE 4	NA	NA	NA	NA	GO:0003677	DNA binding	GO:0005634	nucleus
Ppy00g0542.1	A0A314ZX85	80.6	8.8e-49	195.7	NA	PE 3	NA	NA	NA	NA	NA	NA	GO:0009512	cytochrome b6f complex
Ppy00g0543.1	A0A251MWD9	85.4	5.3e-150	533.1	NA	PE 4	NA	NA	NA	NA	NA	NA	GO:0016021	integral component of membrane
Ppy00g0544.1	A0A498IXK6	96.5	0	1231.1	NA	PE 4	NA	NA	NA	NA	NA	NA	NA	NA
Ppy00g0547.1	A0A498J3Z3	94.3	0	7055.3	NA	PE 4	NA	NA	NA	NA	NA	NA	NA	NA
Ppy00g0550.1	A0A498IYJ3	94.6	0	1719.1	NA	PE 4	NA	NA	NA	NA	NA	NA	NA	NA
Ppy00g0554.1	M5VPB3	89.2	1.3e-144	515.4	Proteasome assembly chaperone 2	PE 3	NA	NA	NA	NA	NA	NA	GO:0000502	proteasome complex
Ppy00g0556.1	A0A498IJ70	91.8	6.7e-113	409.5	NA	PE 4	NA	NA	NA	NA	NA	NA	NA	NA
Ppy00g0557.1	Q7XB42	86.5	3.7e-246	853.2	Cytochrome P450	PE 3	NA	NA	NA	NA	GO:0016705	oxidoreductase activity, acting on paired donors, with incorporation or reduction of molecular oxygen	NA	NA
Ppy00g0562.1	A0A498J1F2	96.5	1.8e-104	381.3	NA	PE 4	NA	NA	NA	NA	NA	NA	GO:0016021	integral component of membrane
Ppy00g0564.1	A0A2H4YCC1	86.9	0	1186	Long-chain acyl-CoA synthetase 2	PE 2	NA	NA	NA	NA	GO:0003824	catalytic activity	GO:0005783	endoplasmic reticulum
Ppy00g0566.1	A0A498KQB6	99	5.9e-229	795.8	NA	PE 4	NA	NA	NA	NA	NA	NA	GO:0016021	integral component of membrane
Ppy00g0567.1	A0A314YV67	94.7	2.9e-78	293.9	CASP-like protein	PE 3	NA	NA	NA	NA	NA	NA	GO:0016021	integral component of membrane
Ppy00g0568.1	A0A498J2I1	94.9	2.1e-268	927.2	NA	PE 4	NA	NA	NA	NA	NA	NA	NA	NA
Ppy00g0569.1	A0A251MW81	89.7	2e-134	481.1	NA	PE 4	NA	IEA	GO:0035556	intracellular signal transduction	NA	NA	NA	NA
Ppy00g0571.1	M5W4R9	93.9	5.4e-135	483	NA	PE 3	NA	NA	NA	NA	GO:0019904	protein domain specific binding	NA	NA
Ppy00g0572.1	A0A498IYL6	91.6	6.1e-91	336.3	NA	PE 4	NA	NA	NA	NA	NA	NA	NA	NA
Ppy00g0574.1	A0A498J0X1	95.7	9.5e-82	305.4	NA	PE 4	NA	NA	NA	NA	NA	NA	NA	NA
Ppy00g0576.1	Q5GLZ7	94.2	4.1e-77	290	Non-symbiotic hemoglobin class 1	PE 2	NA	NA	NA	NA	GO:0046872	metal ion binding	NA	NA
Ppy00g0577.1	A0A314UG69	81.8	4.4e-133	476.9	Plastid division protein PDV2	PE 4	NA	IEA	GO:0010020	chloroplast fission	NA	NA	NA	NA
Ppy00g0580.1	A0A498IYB3	96.1	0	1179.5	NA	PE 4	NA	NA	NA	NA	NA	NA	NA	NA
Ppy00g0582.1	A0A498J424	98.1	3.4e-55	216.9	NA	PE 4	NA	NA	NA	NA	GO:0046983	protein dimerization activity	GO:0005665	RNA polymerase II, core complex
Ppy00g0583.1	A0A498J2J2	96.2	0	1223.4	NA	PE 4	NA	NA	NA	NA	NA	NA	NA	NA
Ppy00g0584.1	A0A251MW51	93.4	2.6e-139	497.7	NA	PE 4	NA	NA	NA	NA	GO:0016787	hydrolase activity	NA	NA
Ppy00g0585.1	A0A498J2X8	81.1	6.1e-241	836.3	NA	PE 4	NA	NA	NA	NA	NA	NA	NA	NA
Ppy00g0586.1	A0A498IYM5	89.4	5.6e-135	483	NA	PE 4	NA	NA	NA	NA	NA	NA	NA	NA
Ppy00g0587.1	A0A314YYE3	92	1.6e-246	854.4	4-hydroxy-3-methylbut-2-enyl diphosphate reductase chloroplastic	PE 3	NA	IEA	GO:0050992	dimethylallyl diphosphate biosynthetic process	GO:0051745	4-hydroxy-3-methylbut-2-en-1-yl diphosphate reductase activity	NA	NA
Ppy00g0588.1	A0A314UB11	89.6	8e-296	1018.5	Cytochrome c biogenesis protein CCS1 chloroplastic	PE 3	NA	NA	NA	NA	NA	NA	GO:0016021	integral component of membrane
Ppy00g0591.1	M5VJL2	84.2	3e-134	480.7	NA	PE 4	NA	IEA	GO:0006355	regulation of transcription, DNA-templated	GO:0003690	double-stranded DNA binding	NA	NA
Ppy00g0592.1	M5VPY8	92.1	0	1395.6	NA	PE 4	NA	IEA	GO:0043161	proteasome-mediated ubiquitin-dependent protein catabolic process	GO:0043130	ubiquitin binding	GO:0009506	plasmodesma
Ppy00g0593.1	A0A498IY14	98.4	5.8e-218	759.2	NA	PE 4	NA	NA	NA	NA	GO:0003841	1-acylglycerol-3-phosphate O-acyltransferase activity	GO:0016021	integral component of membrane
Ppy00g0595.1	A0A498IXP9	97.6	1.8e-203	711.1	NA	PE 4	NA	NA	NA	NA	NA	NA	GO:0016021	integral component of membrane
Ppy00g0597.1	A0A314Z1W1	81.3	3.1e-44	180.3	Putative lipid-transfer protein DIR1	PE 4	NA	IEA	GO:0009627	systemic acquired resistance	GO:0005504	fatty acid binding	NA	NA
Ppy00g0599.1	A0A2P5DUA4	84.9	9.2e-215	748.8	Dolichyl-diphosphooligosaccharide--protein glycosyltransferase 48 kDa subunit	PE 3	NA	IEA	GO:0018279	protein N-linked glycosylation via asparagine	GO:0016740	transferase activity	GO:0005789	endoplasmic reticulum membrane
Ppy00g0600.1	A0A498J2L0	98.6	6.4e-158	559.3	NA	PE 4	NA	NA	NA	NA	GO:0010181	FMN binding	NA	NA
Ppy00g0601.1	A0A498J2Z3	98.8	4.6e-147	523.1	NA	PE 4	NA	NA	NA	NA	NA	NA	NA	NA
Ppy00g0603.1	A0A314ZQH8	91.6	4.9e-229	796.2	Glycosyltransferase	PE 3	2.4.2.-	IEA	GO:0071555	cell wall organization	GO:0016757	transferase activity, transferring glycosyl groups	GO:0000139	Golgi membrane
Ppy00g0604.1	A0A314UAJ6	80.4	2.7e-83	310.8	HVA22-like protein	PE 3	NA	NA	NA	NA	NA	NA	GO:0016020	membrane
Ppy00g0605.1	A0A498IYE1	97.6	0	1241.9	NA	PE 4	NA	NA	NA	NA	NA	NA	NA	NA
Ppy00g0607.1	A0A498J2L9	94.1	1.7e-194	681.4	NA	PE 4	NA	NA	NA	NA	GO:0016301	kinase activity	NA	NA
Ppy00g0609.1	Q68BJ8	95.5	1.2e-293	1011.1	Sorbitol transporter	PE 2	NA	NA	NA	NA	GO:0022857	transmembrane transporter activity	GO:0016021	integral component of membrane
Ppy00g0611.1	Q84QH3	80.9	1.7e-255	884.4	Putative sorbitol transporter	PE 2	NA	NA	NA	NA	GO:0022857	transmembrane transporter activity	GO:0016021	integral component of membrane
Ppy00g0613.1	A0A075BFV8	100	1.4e-281	971.1	Sorbitol transporter	PE 2	NA	NA	NA	NA	GO:0022857	transmembrane transporter activity	GO:0016021	integral component of membrane
Ppy00g0614.1	A0A498IXR7	97.5	2.3e-297	1023.5	NA	PE 4	NA	NA	NA	NA	NA	NA	NA	NA
Ppy00g0616.1	A0A075BAP4	99.8	0	1034.6	Sorbitol transporter	PE 2	NA	NA	NA	NA	GO:0022857	transmembrane transporter activity	GO:0016021	integral component of membrane
Ppy00g0618.1	A0A498HD07	96.8	1.2e-290	1001.1	NA	PE 4	NA	NA	NA	NA	NA	NA	NA	NA
Ppy00g0619.1	A0A498HD07	84.7	1e-223	778.9	NA	PE 4	NA	NA	NA	NA	NA	NA	NA	NA
Ppy00g0620.1	A0A498IY48	95.2	1.1e-283	978	NA	PE 4	NA	NA	NA	NA	NA	NA	NA	NA
Ppy00g0621.1	M5VL17	85.8	1.5e-119	431.8	NA	PE 4	NA	IEA	GO:0009414	response to water deprivation	GO:0045547	dehydrodolichyl diphosphate synthase activity	GO:1904423	dehydrodolichyl diphosphate synthase complex
Ppy00g0622.1	M5VLK6	91.7	2.7e-67	257.3	NA	PE 4	NA	IEA	GO:0048364	root development	NA	NA	GO:0016592	mediator complex
Ppy00g0623.1	A0A314ZT22	94.2	5e-92	339.7	Adenylate kinase isoenzyme 6 homolog	PE 3	2.7.4.3	NA	NA	NA	GO:0005524	ATP binding	GO:0005634	nucleus
Ppy00g0624.1	A0A2P6RUE8	86.9	3.2e-49	196.8	Putative DNA-directed RNA polymerase	PE 4	2.7.7.6	IEA	GO:0006351	transcription, DNA-templated	GO:0003899	DNA-directed 5'-3' RNA polymerase activity	NA	NA
Ppy00g0625.1	A0A498J132	96.2	1.8e-177	624.4	NA	PE 4	NA	NA	NA	NA	NA	NA	NA	NA
Ppy00g0626.1	M5VYU6	91.6	0	2923.7	NA	PE 3	NA	IEA	GO:0048015	phosphatidylinositol-mediated signaling	GO:0016301	kinase activity	NA	NA
Ppy00g0627.1	A0A498J483	92.6	3.5e-64	246.9	NA	PE 4	NA	NA	NA	NA	NA	NA	NA	NA
Ppy00g0628.1	A0A498J2P3	96.3	1.4e-166	588.2	NA	PE 4	NA	NA	NA	NA	NA	NA	NA	NA
Ppy00g0631.1	A0A498JXM6	84.5	7.8e-56	219.2	NA	PE 4	NA	NA	NA	NA	NA	NA	NA	NA
Ppy00g0632.1	A0A498JX49	87	0	1701	NA	PE 4	NA	NA	NA	NA	GO:0008270	zinc ion binding	GO:0005634	nucleus
Ppy00g0633.1	M5VXP5	98.5	3.5e-115	417.2	NA	PE 4	NA	NA	NA	NA	GO:0003924	GTPase activity	NA	NA
Ppy00g0635.1	A0A498IYX2	85.7	0	1364.7	NA	PE 4	NA	NA	NA	NA	NA	NA	NA	NA
Ppy00g0636.1	A0A2P6PP17	93.1	0	1595.9	Coatomer subunit gamma	PE 3	NA	IEA	GO:0006886	intracellular protein transport	GO:0005198	structural molecule activity	GO:0030126	COPI vesicle coat
Ppy00g0637.1	A0A314XP74	96	3.5e-215	750	Guanine nucleotide-binding protein subunit beta-2	PE 4	NA	IEA	GO:0007165	signal transduction	NA	NA	GO:0005886	plasma membrane
Ppy00g0638.1	A0A2P6PP37	81.2	9.8e-221	768.8	Putative glucan endo-1,3-beta-D-glucosidase	PE 3	3.2.1.39	IEA	GO:0005975	carbohydrate metabolic process	GO:0042973	glucan endo-1,3-beta-D-glucosidase activity	NA	NA
Ppy00g0639.1	A0A314XX26	89.9	1e-248	861.7	Adenylyl cyclase-associated protein	PE 3	NA	IEA	GO:0007010	cytoskeleton organization	GO:0003779	actin binding	NA	NA
Ppy00g0640.1	M5W243	87.6	2.9e-217	757.3	NA	PE 3	NA	NA	NA	NA	GO:0004674	protein serine/threonine kinase activity	GO:0016021	integral component of membrane
Ppy00g0641.1	A0A498IYH6	97.3	8.9e-272	938.3	NA	PE 4	NA	NA	NA	NA	NA	NA	NA	NA
Ppy00g0642.1	A0A498J491	96.3	1.6e-162	574.7	NA	PE 4	NA	NA	NA	NA	NA	NA	GO:0016021	integral component of membrane
Ppy00g0644.1	A0A0S3SDL3	80.3	4.1e-244	846.7	NA	PE 4	NA	IEA	GO:0006432	phenylalanyl-tRNA aminoacylation	GO:0000049	tRNA binding	GO:0005737	cytoplasm
Ppy00g0645.1	M5VNR4	92.7	1.2e-54	214.9	NA	PE 3	NA	IEA	GO:0006412	translation	GO:0003735	structural constituent of ribosome	GO:0005840	ribosome
Ppy00g0646.1	A0A498J1P1	90	3.9e-121	436.8	NA	PE 4	NA	NA	NA	NA	NA	NA	NA	NA
Ppy00g0648.1	A0A498J0V5	96.4	0	1734.5	NA	PE 4	NA	NA	NA	NA	NA	NA	NA	NA
Ppy00g0650.1	A0A498HZE8	93	1.3e-119	431.8	NA	PE 4	NA	NA	NA	NA	NA	NA	NA	NA
Ppy00g0651.1	A0A2P6PP37	80.5	1.7e-219	764.6	Putative glucan endo-1,3-beta-D-glucosidase	PE 3	3.2.1.39	IEA	GO:0005975	carbohydrate metabolic process	GO:0042973	glucan endo-1,3-beta-D-glucosidase activity	NA	NA
Ppy00g0653.1	A0A498J5B8	86.8	3.6e-75	283.9	NA	PE 4	NA	NA	NA	NA	NA	NA	NA	NA
Ppy00g0654.1	A0A498J499	96.8	7.4e-48	192.2	NA	PE 4	NA	NA	NA	NA	GO:0003677	DNA binding	GO:0005634	nucleus
Ppy00g0655.1	M5VMR3	93.7	1.3e-278	961.1	3-ketoacyl-CoA synthase	PE 3	2.3.1.-	IEA	GO:0006633	fatty acid biosynthetic process	GO:0016747	transferase activity, transferring acyl groups other than amino-acyl groups	GO:0016021	integral component of membrane
Ppy00g0656.1	A0A498J1Q2	87.6	1.5e-83	311.6	NA	PE 4	NA	NA	NA	NA	NA	NA	NA	NA
Ppy00g0657.1	A0A2P6PP97	82.3	1.3e-39	164.9	Putative transcription factor MYB-HB-like family	PE 4	NA	NA	NA	NA	GO:0003677	DNA binding	NA	NA
Ppy00g0658.1	M5VVW1	80.9	1.4e-199	698.4	NA	PE 4	NA	IEA	GO:0006355	regulation of transcription, DNA-templated	GO:0046983	protein dimerization activity	NA	NA
Ppy00g0659.1	A0A498J4A6	93.1	1.5e-85	318.2	NA	PE 4	NA	NA	NA	NA	NA	NA	GO:0005886	plasma membrane
Ppy00g0660.1	M5VGJ8	90.8	0	1087.8	Laccase	PE 3	1.10.3.2	IEA	GO:0046274	lignin catabolic process	GO:0052716	hydroquinone:oxygen oxidoreductase activity	GO:0048046	apoplast
Ppy00g0661.1	M5W1C9	86.5	2.4e-153	544.3	NA	PE 4	NA	NA	NA	NA	GO:0047526	2'-hydroxyisoflavone reductase activity	NA	NA
Ppy00g0662.1	O81355	98.1	2.4e-169	597.4	Phenylcoumaran benzylic ether reductase Pyrc5	PE 1	1.23.1.-	NA	NA	NA	GO:0016491	oxidoreductase activity	NA	NA
Ppy00g0663.1	O81355	99	1.4e-170	601.7	Phenylcoumaran benzylic ether reductase Pyrc5	PE 1	1.23.1.-	NA	NA	NA	GO:0016491	oxidoreductase activity	NA	NA
Ppy00g0664.1	O81355	94.8	2.2e-163	577.8	Phenylcoumaran benzylic ether reductase Pyrc5	PE 1	1.23.1.-	NA	NA	NA	GO:0016491	oxidoreductase activity	NA	NA
Ppy00g0665.1	A0A498J0Y4	99	0	1692.2	NA	PE 4	NA	NA	NA	NA	NA	NA	NA	NA
Ppy00g0666.1	A0A498IZ04	91.4	0	1264.2	NA	PE 4	NA	NA	NA	NA	NA	NA	NA	NA
Ppy00g0667.1	A0A498J177	94.3	1.1e-115	418.7	NA	PE 4	NA	NA	NA	NA	NA	NA	NA	NA
Ppy00g0668.1	M5W6E0	84.9	1.6e-258	894.4	Glucose-1-phosphate adenylyltransferase	PE 3	2.7.7.27	IEA	GO:0005978	glycogen biosynthetic process	GO:0005524	ATP binding	GO:0009507	chloroplast
Ppy00g0670.1	A0A498IZ24	89.3	9.1e-80	298.9	NA	PE 4	NA	NA	NA	NA	GO:0008168	methyltransferase activity	NA	NA
Ppy00g0671.1	A0A498JJA2	90.5	9.8e-54	212.2	NA	PE 4	NA	NA	NA	NA	GO:0008240	tripeptidyl-peptidase activity	NA	NA
Ppy00g0672.1	A0A498IZ24	82.7	3.4e-62	240.4	NA	PE 4	NA	NA	NA	NA	NA	NA	NA	NA
Ppy00g0673.1	A0A1B4Z3W0	96.7	1e-203	711.8	Carboxyl methyltransferase	PE 2	NA	NA	NA	NA	GO:0008168	methyltransferase activity	NA	NA
Ppy00g0674.1	A0A1B4Z3W0	96.7	1e-203	711.8	Carboxyl methyltransferase	PE 2	NA	NA	NA	NA	GO:0008168	methyltransferase activity	NA	NA
Ppy00g0676.1	A0A1B4Z3W0	95.9	2.1e-201	704.1	Carboxyl methyltransferase	PE 2	NA	NA	NA	NA	GO:0008168	methyltransferase activity	NA	NA
Ppy00g0679.1	W9RRC0	86.4	1.1e-236	822	Diaminopimelate decarboxylase 2	PE 3	NA	IEA	GO:0009089	lysine biosynthetic process via diaminopimelate	GO:0008836	diaminopimelate decarboxylase activity	NA	NA
Ppy00g0681.1	A0A498J117	98.8	0	1206.4	NA	PE 4	NA	NA	NA	NA	NA	NA	GO:0016021	integral component of membrane
Ppy00g0683.1	A0A498IZ32	95.6	0	1350.1	NA	PE 4	NA	NA	NA	NA	NA	NA	NA	NA
Ppy00g0684.1	A0A498J1A3	97.9	0	1346.6	NA	PE 4	NA	NA	NA	NA	NA	NA	NA	NA
Ppy00g0685.1	I6MK31	82.5	1.6e-63	245	BZIP transcription factor	PE 2	NA	NA	NA	NA	GO:0003700	DNA-binding transcription factor activity	NA	NA
Ppy00g0686.1	A0A498J2W5	97.6	1.5e-185	651.4	NA	PE 4	NA	NA	NA	NA	NA	NA	NA	NA
Ppy00g0687.1	A0A498J3B6	95.5	2.7e-54	213.8	NA	PE 4	NA	NA	NA	NA	NA	NA	NA	NA
Ppy00g0693.1	A0A498J123	97.7	4.3e-249	862.8	NA	PE 4	NA	NA	NA	NA	NA	NA	NA	NA
Ppy00g0695.1	A0A498J1B3	80.5	6.1e-149	529.6	NA	PE 4	NA	NA	NA	NA	NA	NA	NA	NA
Ppy00g0696.1	A0A2P6SB36	94.2	4.7e-77	290	Putative ribosomal protein L14P	PE 3	NA	IEA	GO:0006412	translation	GO:0003735	structural constituent of ribosome	GO:0015934	large ribosomal subunit
Ppy00g0697.1	A0A061FCS6	96.5	4.1e-215	750	AAA-type ATPase family protein	PE 3	NA	IEA	GO:0030163	protein catabolic process	GO:0016787	hydrolase activity	GO:0005737	cytoplasm
Ppy00g0698.1	A0A498IYP8	96.4	0	1661.4	NA	PE 4	NA	NA	NA	NA	GO:0004672	protein kinase activity	GO:0016021	integral component of membrane
Ppy00g0699.1	A0A498J3C4	97.1	1.6e-190	667.9	NA	PE 4	NA	NA	NA	NA	NA	NA	NA	NA
Ppy00g0702.1	M5W2D8	89.1	0	1148.3	SUMO-activating enzyme subunit	PE 3	NA	IEA	GO:0016925	protein sumoylation	GO:0019948	SUMO activating enzyme activity	GO:0031510	SUMO activating enzyme complex
Ppy00g0703.1	M5VN26	85.2	0	1488.8	NA	PE 4	NA	NA	NA	NA	GO:0005524	ATP binding	NA	NA
Ppy00g0704.1	A0A251MVD1	86.6	0	1184.5	NA	PE 4	NA	IEA	GO:0006355	regulation of transcription, DNA-templated	GO:0003677	DNA binding	GO:0005634	nucleus
Ppy00g0705.1	A0A498IYF5	97.1	0	2003.4	NA	PE 4	NA	NA	NA	NA	NA	NA	NA	NA
Ppy00g0706.1	Q5CCP5	97.8	0	1748.8	Beta-galactosidase	PE 2	3.2.1.23	IEA	GO:0005975	carbohydrate metabolic process	GO:0030246	carbohydrate binding	NA	NA
Ppy00g0707.1	A0A498K2S9	97.1	4.6e-122	439.9	NA	PE 4	NA	NA	NA	NA	GO:0003682	chromatin binding	NA	NA
Ppy00g0708.1	A0A314UH76	90.4	2.5e-269	930.2	WD repeat-containing protein 13	PE 4	NA	NA	NA	NA	NA	NA	NA	NA
Ppy00g0709.1	M5VJZ9	85.1	3.8e-254	879.8	Purple acid phosphatase	PE 3	3.1.3.2	NA	NA	NA	GO:0003993	acid phosphatase activity	NA	NA
Ppy00g0712.1	A0A060D9J0	81	2.2e-175	617.8	CP2	PE 2	NA	NA	NA	NA	GO:0008234	cysteine-type peptidase activity	NA	NA
Ppy00g0713.1	A0A0B4S3H9	95.8	0	1575.1	V-type proton ATPase subunit a	PE 2	NA	IEA	GO:0015991	ATP hydrolysis coupled proton transport	GO:0015078	proton transmembrane transporter activity	GO:0016021	integral component of membrane
Ppy00g0717.1	A0A2P5DVT7	83	0	1384	DNA helicase	PE 3	3.6.4.12	IEA	GO:0006270	DNA replication initiation	GO:0005524	ATP binding	GO:0042555	MCM complex
Ppy00g0718.1	A0A498IYR1	94.8	1.5e-128	461.5	NA	PE 4	NA	NA	NA	NA	NA	NA	NA	NA
Ppy00g0720.1	A0A498J3E2	97.4	3.9e-109	396.7	NA	PE 4	NA	NA	NA	NA	NA	NA	NA	NA
Ppy00g0721.1	A0A314UTL0	81	1.7e-152	541.6	NA	PE 4	NA	NA	NA	NA	NA	NA	NA	NA
Ppy00g0723.1	A0A2P6PPS9	87.2	0	1828.9	Putative plus-end-directed kinesin ATPase transcription factor C2H2 family	PE 3	3.6.4.4	IEA	GO:0007018	microtubule-based movement	GO:0008574	ATP-dependent microtubule motor activity, plus-end-directed	NA	NA
Ppy00g0726.1	A0A498IU42	96.6	1.4e-92	341.7	NA	PE 4	NA	NA	NA	NA	NA	NA	GO:0016021	integral component of membrane
Ppy00g0729.1	A0A314YPD2	87.8	0	1078.9	Eukaryotic translation initiation factor 2D	PE 4	NA	IEA	GO:0001731	formation of translation preinitiation complex	GO:0003743	translation initiation factor activity	NA	NA
Ppy00g0730.1	A0A314Z6J2	94.4	0	1638.2	Dynamin-2A-like	PE 3	NA	NA	NA	NA	GO:0003924	GTPase activity	NA	NA
Ppy00g0731.1	A0A251MQN4	81.9	1.4e-246	854.7	NA	PE 3	NA	IEA	GO:0006486	protein glycosylation	GO:0016757	transferase activity, transferring glycosyl groups	GO:0016021	integral component of membrane
Ppy00g0732.1	A0A498IR71	91.4	0	1119	NA	PE 4	NA	NA	NA	NA	NA	NA	GO:0016021	integral component of membrane
Ppy00g0733.1	M5VKU9	86.2	2.8e-129	464.2	NA	PE 4	NA	IEA	GO:0006807	nitrogen compound metabolic process	GO:0016151	nickel cation binding	NA	NA
Ppy00g0735.1	A0A498IQU5	97.9	2.9e-106	387.5	NA	PE 4	NA	NA	NA	NA	GO:0003723	RNA binding	NA	NA
Ppy00g0736.1	A0A498IU32	96.3	3.4e-54	213.4	NA	PE 4	NA	NA	NA	NA	NA	NA	NA	NA
Ppy00g0738.1	M5VIY5	84.9	5.4e-256	885.9	Endoglucanase	PE 3	3.2.1.4	IEA	GO:0030245	cellulose catabolic process	GO:0008810	cellulase activity	NA	NA
Ppy00g0739.1	A0A498IWM3	97.5	0	1787.7	NA	PE 4	NA	NA	NA	NA	GO:0005524	ATP binding	NA	NA
Ppy00g0740.1	A0A498IR17	95.5	0	1778.1	NA	PE 4	NA	NA	NA	NA	NA	NA	NA	NA
Ppy00g0741.1	A0A251MQR1	83.2	1.8e-290	1000.7	NA	PE 4	NA	NA	NA	NA	GO:0008270	zinc ion binding	NA	NA
Ppy00g0742.1	A0A498IR55	98.7	3e-180	633.6	NA	PE 4	NA	NA	NA	NA	GO:0046872	metal ion binding	NA	NA
Ppy00g0743.1	A0A314YU80	92.6	1.2e-143	511.9	RHOMBOID-like protein 13	PE 4	NA	NA	NA	NA	GO:0004252	serine-type endopeptidase activity	GO:0016021	integral component of membrane
Ppy00g0744.1	A0A498IR55	92.3	8.5e-47	188.7	NA	PE 4	NA	NA	NA	NA	NA	NA	NA	NA
Ppy00g0745.1	A0A498IR55	89.9	4.8e-108	393.3	NA	PE 4	NA	NA	NA	NA	NA	NA	NA	NA
Ppy00g0746.1	A0A498IQE2	87.6	1.7e-176	621.3	NA	PE 4	NA	NA	NA	NA	NA	NA	NA	NA
Ppy00g0747.1	A0A498IU87	95.8	0	1353.6	NA	PE 4	NA	NA	NA	NA	NA	NA	NA	NA
Ppy00g0748.1	M5W288	84.4	0	1609.7	NA	PE 4	NA	IEA	GO:0008652	cellular amino acid biosynthetic process	GO:0050661	NADP binding	NA	NA
Ppy00g0751.1	A0A498IU23	90.1	2.8e-108	394	NA	PE 4	NA	NA	NA	NA	NA	NA	NA	NA
Ppy00g0752.1	O24060	94.1	6.1e-57	222.6	Dolichyl-diphosphooligosaccharide--protein glycosyltransferase subunit DAD1	PE 3	NA	IEA	GO:0006486	protein glycosylation	GO:0004579	dolichyl-diphosphooligosaccharide-protein glycotransferase activity	GO:0016021	integral component of membrane
Ppy00g0753.1	A0A498IUY7	94.8	1.5e-199	698	NA	PE 4	NA	NA	NA	NA	NA	NA	NA	NA
Ppy00g0754.1	A0A314YK78	82.5	5.4e-37	156.4	Succinate dehydrogenase assembly factor 1 mitochondrial	PE 3	NA	NA	NA	NA	NA	NA	NA	NA
Ppy00g0756.1	A0A251MQN2	83.9	3.7e-57	223.4	NA	PE 4	NA	IEA	GO:0007165	signal transduction	GO:0043531	ADP binding	NA	NA
Ppy00g0759.1	A0A2P6PSN7	86.7	3.3e-259	896.7	Putative target of Myb protein	PE 4	NA	IEA	GO:0006886	intracellular protein transport	NA	NA	GO:0005623	cell
Ppy00g0760.1	A0A498IU14	98.7	0	1064.3	NA	PE 4	NA	NA	NA	NA	GO:0005524	ATP binding	NA	NA
Ppy00g0761.1	A0A498IU24	96	1.2e-162	575.1	NA	PE 4	NA	NA	NA	NA	NA	NA	NA	NA
Ppy00g0762.1	A0A498IUX7	97.8	5.9e-279	962.2	NA	PE 4	NA	NA	NA	NA	NA	NA	NA	NA
Ppy00g0763.1	A0A498IWK3	96.2	0	1236.5	NA	PE 4	NA	NA	NA	NA	NA	NA	NA	NA
Ppy00g0764.1	A0A498IQZ7	94.7	0	1146.7	NA	PE 4	NA	NA	NA	NA	NA	NA	NA	NA
Ppy00g0765.1	A0A498IQC4	97.1	2e-257	890.6	NA	PE 4	NA	NA	NA	NA	GO:0016779	nucleotidyltransferase activity	NA	NA
Ppy00g0766.1	A0A498IU71	91.6	1.2e-201	704.9	NA	PE 4	NA	NA	NA	NA	NA	NA	NA	NA
Ppy00g0767.1	M5VKY8	93.4	9.5e-291	1001.5	Serine hydroxymethyltransferase	PE 3	2.1.2.1	IEA	GO:0035999	tetrahydrofolate interconversion	GO:0004372	glycine hydroxymethyltransferase activity	NA	NA
Ppy00g0768.1	A0A498IU06	96.8	1.5e-185	651.4	NA	PE 4	NA	NA	NA	NA	NA	NA	NA	NA
Ppy00g0769.1	A0A2P6PSM8	81.1	2.9e-79	297.4	NA	PE 4	NA	NA	NA	NA	NA	NA	NA	NA
Ppy00g0770.1	A0A498IW75	99.5	6.1e-116	419.5	NA	PE 4	NA	NA	NA	NA	GO:0005525	GTP binding	NA	NA
Ppy00g0771.1	A0A314Y989	92.2	1.4e-199	698.4	ATP phosphoribosyltransferase 1 chloroplastic	PE 3	NA	IEA	GO:0000105	histidine biosynthetic process	GO:0003879	ATP phosphoribosyltransferase activity	GO:0005737	cytoplasm
Ppy00g0774.1	A0A498IR31	96.5	0	1469.1	NA	PE 4	NA	NA	NA	NA	NA	NA	NA	NA
Ppy00g0777.1	A0A498IQB3	97.4	1.2e-215	751.5	NA	PE 4	NA	NA	NA	NA	NA	NA	NA	NA
Ppy00g0779.1	M5W0R3	83.8	1.4e-76	288.5	CASP-like protein	PE 3	NA	NA	NA	NA	NA	NA	GO:0005886	plasma membrane
Ppy00g0780.1	A0A498HFX5	87.4	2.7e-41	170.6	NA	PE 4	NA	NA	NA	NA	NA	NA	NA	NA
Ppy00g0782.1	A0A498K3N4	81.4	2.8e-41	170.6	NA	PE 4	NA	NA	NA	NA	NA	NA	NA	NA
Ppy00g0783.1	A0A498IUV3	97.8	2.3e-208	727.2	NA	PE 4	NA	NA	NA	NA	NA	NA	NA	NA
Ppy00g0784.1	D9ZJB0	95.2	0	1085.5	SCL domain class transcription factor	PE 2	NA	NA	NA	NA	NA	NA	NA	NA
Ppy00g0788.1	A0A498IQA2	87.6	2.6e-92	340.9	NA	PE 4	NA	NA	NA	NA	NA	NA	NA	NA
Ppy00g0789.1	A0A498IQA2	97.1	8.9e-92	339	NA	PE 4	NA	NA	NA	NA	NA	NA	NA	NA
Ppy00g0791.1	A0A498IW57	87.6	1.1e-122	442.2	NA	PE 4	NA	NA	NA	NA	NA	NA	NA	NA
Ppy00g0793.1	A0A498K428	87.1	3e-133	477.6	NA	PE 4	NA	NA	NA	NA	NA	NA	NA	NA
Ppy00g0794.1	M5VJR4	92	1.5e-256	887.9	NA	PE 3	NA	IEA	GO:0006486	protein glycosylation	GO:0016757	transferase activity, transferring glycosyl groups	NA	NA
Ppy00g0795.1	M5W158	88.3	0	1910.6	Transcription elongation factor SPT5	PE 3	NA	IEA	GO:0006412	translation	GO:0003735	structural constituent of ribosome	GO:0005634	nucleus
Ppy00g0796.1	P09114	80.8	0	1081.6	Acetolactate synthase 2, chloroplastic	PE 1	2.2.1.6	IEA	GO:0009099	valine biosynthetic process	GO:0000287	magnesium ion binding	GO:0009507	chloroplast
Ppy00g0799.1	A0A142LXC0	94.7	1.3e-214	748	Alcohol dehydrogenase	PE 2	NA	NA	NA	NA	GO:0008270	zinc ion binding	NA	NA
Ppy00g0801.1	A0A2P6PSF2	80.8	3.3e-190	667.2	Putative stearoyl-[acyl-carrier-protein] 9-desaturase	PE 4	1.14.19.2	IEA	GO:0006631	fatty acid metabolic process	GO:0045300	acyl-[acyl-carrier-protein] desaturase activity	NA	NA
Ppy00g0802.1	A0A498IQU8	86.1	1e-167	592	NA	PE 4	NA	NA	NA	NA	NA	NA	NA	NA
Ppy00g0805.1	A0A498K2G9	85.1	9e-37	155.6	NA	PE 4	NA	NA	NA	NA	NA	NA	NA	NA
Ppy00g0806.1	A0A498IQM1	86.2	7.7e-212	739.2	NA	PE 4	NA	NA	NA	NA	NA	NA	NA	NA
Ppy00g0812.1	A0A314ZT77	90	4.9e-259	896	Carboxypeptidase	PE 3	3.4.16.-	NA	NA	NA	GO:0004185	serine-type carboxypeptidase activity	NA	NA
Ppy00g0813.1	A0A498K455	90.2	0	1860.5	NA	PE 4	NA	NA	NA	NA	NA	NA	NA	NA
Ppy00g0814.1	M5VIR1	87.6	3.7e-290	999.6	Hexosyltransferase	PE 3	2.4.1.-	NA	NA	NA	GO:0016757	transferase activity, transferring glycosyl groups	GO:0016021	integral component of membrane
Ppy00g0815.1	M5VIJ3	87.4	0	1174.8	Hexosyltransferase	PE 3	2.4.1.-	NA	NA	NA	GO:0016757	transferase activity, transferring glycosyl groups	GO:0016021	integral component of membrane
Ppy00g0816.1	W9S5C2	89.6	7.3e-286	985.3	Vacuolar protein sorting-associated protein 45-like protein	PE 3	NA	IEA	GO:0006904	vesicle docking involved in exocytosis	NA	NA	NA	NA
Ppy00g0818.1	A0A498JYM6	89.3	1.4e-110	401.7	NA	PE 4	NA	NA	NA	NA	NA	NA	NA	NA
Ppy00g0821.1	A0A498ITV3	81	9.8e-161	568.9	NA	PE 4	NA	NA	NA	NA	NA	NA	NA	NA
Ppy00g0823.1	M5VL43	85.8	7.9e-120	432.6	NA	PE 4	NA	NA	NA	NA	NA	NA	NA	NA
Ppy00g0824.1	A0A498IWD0	86.7	3.7e-101	370.5	NA	PE 4	NA	NA	NA	NA	NA	NA	NA	NA
Ppy00g0825.1	A0A498IQS8	98.6	2.6e-201	703.7	NA	PE 4	NA	NA	NA	NA	NA	NA	GO:0016021	integral component of membrane
Ppy00g0826.1	M5VL36	96.3	2.7e-131	470.7	Eukaryotic translation initiation factor 6	PE 3	NA	IEA	GO:0042273	ribosomal large subunit biogenesis	GO:0043023	ribosomal large subunit binding	GO:0005737	cytoplasm
Ppy00g0828.1	A0A498IQK3	94.1	2.3e-169	597.4	NA	PE 4	NA	NA	NA	NA	NA	NA	NA	NA
Ppy00g0829.1	A0A498ITU4	96.1	0	1472.6	NA	PE 4	NA	NA	NA	NA	GO:0005524	ATP binding	GO:0016021	integral component of membrane
Ppy00g0830.1	A0A498K2D4	87.2	2.3e-116	421	NA	PE 4	NA	NA	NA	NA	NA	NA	NA	NA
Ppy00g0837.1	M5VNY4	81.1	2.3e-46	187.6	NA	PE 4	NA	IEA	GO:0042742	defense response to bacterium	GO:0005524	ATP binding	GO:0016021	integral component of membrane
Ppy00g0841.1	M5VNY4	85.6	0	1203.3	NA	PE 4	NA	IEA	GO:0042742	defense response to bacterium	GO:0005524	ATP binding	GO:0016021	integral component of membrane
Ppy00g0846.1	A0A498IQI4	100	6.7e-74	279.3	NA	PE 4	NA	NA	NA	NA	NA	NA	NA	NA
Ppy00g0851.1	A0A498K0J7	84.2	2.6e-48	194.1	NA	PE 4	NA	NA	NA	NA	NA	NA	NA	NA
Ppy00g0862.1	M5VPV2	90.5	0	1980.7	NA	PE 4	NA	NA	NA	NA	GO:0046872	metal ion binding	NA	NA
Ppy00g0864.1	A0A498IQ11	97.3	5.4e-215	749.6	NA	PE 4	NA	NA	NA	NA	NA	NA	NA	NA
Ppy00g0873.1	A0A498ITR7	96.7	0	1073.9	NA	PE 4	NA	NA	NA	NA	GO:0005524	ATP binding	NA	NA
Ppy00g0874.1	A0A498IUL1	98.1	1.7e-211	737.6	NA	PE 4	NA	NA	NA	NA	NA	NA	NA	NA
Ppy00g0875.1	A0A498ITR5	95.1	2.5e-132	474.2	NA	PE 4	NA	NA	NA	NA	NA	NA	NA	NA
Ppy00g0876.1	A0A498IQT9	97.6	4.6e-142	506.5	NA	PE 4	NA	NA	NA	NA	NA	NA	NA	NA
Ppy00g0878.1	A0A315AW83	91.7	1.3e-265	917.9	Serine decarboxylase	PE 3	NA	IEA	GO:0019752	carboxylic acid metabolic process	GO:0016831	carboxy-lyase activity	NA	NA
Ppy00g0879.1	A0A498JXK3	85.6	2e-161	571.2	NA	PE 4	NA	NA	NA	NA	NA	NA	NA	NA
Ppy00g0880.1	M5VKC4	93.6	2e-120	434.5	NA	PE 4	NA	IEA	GO:0006397	mRNA processing	NA	NA	GO:0000445	THO complex part of transcription export complex
Ppy00g0881.1	A0A498IQF4	97.4	9e-118	425.6	NA	PE 4	NA	NA	NA	NA	NA	NA	GO:0016021	integral component of membrane
Ppy00g0882.1	A0A498ITQ0	97.4	0	2597.4	NA	PE 4	NA	NA	NA	NA	NA	NA	NA	NA
Ppy00g0883.1	A0A498IVY2	98.2	0	1213	NA	PE 4	NA	NA	NA	NA	NA	NA	NA	NA
Ppy00g0884.1	W0D450	89.9	5.5e-175	616.3	Fructose-1,6-bisphosphatase	PE 2	NA	IEA	GO:0005975	carbohydrate metabolic process	GO:0042132	fructose 1,6-bisphosphate 1-phosphatase activity	NA	NA
Ppy00g0885.1	A0A498IQM2	97.7	1.3e-262	907.9	NA	PE 4	NA	NA	NA	NA	NA	NA	NA	NA
Ppy00g0886.1	A0A498IQS2	96.4	0	1306.6	NA	PE 4	NA	NA	NA	NA	NA	NA	NA	NA
Ppy00g0887.1	A0A498IPX8	95.1	0	1026.9	NA	PE 4	NA	NA	NA	NA	NA	NA	NA	NA
Ppy00g0889.1	M5VL33	84.4	1.3e-163	578.6	WAT1-related protein	PE 3	NA	NA	NA	NA	GO:0022857	transmembrane transporter activity	GO:0016021	integral component of membrane
Ppy00g0892.1	M5VJD4	94	0	1359.4	NA	PE 3	NA	NA	NA	NA	GO:0003676	nucleic acid binding	NA	NA
Ppy00g0893.1	D9ZJD9	97.2	1.2e-243	844.7	Tubby-like F-box protein	PE 2	NA	NA	NA	NA	NA	NA	NA	NA
Ppy00g0898.1	A0A498IUI3	97.4	9.6e-216	751.9	NA	PE 4	NA	NA	NA	NA	NA	NA	NA	NA
Ppy00g0899.1	A0A498IW52	90.1	5.2e-229	796.2	NA	PE 4	NA	NA	NA	NA	NA	NA	NA	NA
Ppy00g0900.1	A0A498IQR6	92.5	1.9e-119	431.4	NA	PE 4	NA	NA	NA	NA	NA	NA	NA	NA
Ppy00g0901.1	A0A498IQR6	90.7	7.7e-149	529.3	NA	PE 4	NA	NA	NA	NA	NA	NA	NA	NA
Ppy00g0902.1	A0A498IPW8	94	1.6e-193	677.9	NA	PE 4	NA	NA	NA	NA	NA	NA	GO:0016021	integral component of membrane
Ppy00g0904.1	A0A314XZC3	90	0	1139.8	Sterol 3-beta-glucosyltransferase UGT80B1 isoform X2	PE 4	NA	IEA	GO:0030259	lipid glycosylation	GO:0016758	transferase activity, transferring hexosyl groups	GO:0005774	vacuolar membrane
Ppy00g0905.1	A0A498IQD4	97.6	9e-91	335.5	NA	PE 4	NA	NA	NA	NA	NA	NA	NA	NA
Ppy00g0906.1	A0A498IQD4	84.5	2.6e-146	520.8	NA	PE 4	NA	NA	NA	NA	NA	NA	NA	NA
Ppy00g0907.1	A0A498IQP5	98.5	6.9e-118	426	NA	PE 4	NA	NA	NA	NA	GO:0030246	carbohydrate binding	NA	NA
Ppy00g0908.1	A0A498IQB0	98.2	9.3e-263	908.3	NA	PE 4	NA	NA	NA	NA	NA	NA	GO:0016021	integral component of membrane
Ppy00g0909.1	A0A498IQB0	95.4	1.4e-77	291.6	NA	PE 4	NA	NA	NA	NA	NA	NA	NA	NA
Ppy00g0910.1	A0A1U7ZN44	80.4	0	1415.2	RNA cytidine acetyltransferase	PE 3	2.3.1.-	IEA	GO:0051391	tRNA acetylation	GO:0005524	ATP binding	GO:0005730	nucleolus
Ppy00g0911.1	A0A498ITK0	97.6	0	1082.8	NA	PE 4	NA	NA	NA	NA	GO:0046422	violaxanthin de-epoxidase activity	GO:0009507	chloroplast
Ppy00g0912.1	A0A498JY74	81.7	8.6e-95	349	NA	PE 4	NA	NA	NA	NA	NA	NA	NA	NA
Ppy00g0914.1	A0A498IQH9	91	7.9e-69	262.3	NA	PE 4	NA	NA	NA	NA	NA	NA	NA	NA
Ppy00g0915.1	A0A498IPT2	80.4	1.5e-96	355.1	NA	PE 4	NA	NA	NA	NA	NA	NA	NA	NA
Ppy00g0917.1	A0A498IQH9	88.9	1.7e-66	254.6	NA	PE 4	NA	NA	NA	NA	NA	NA	NA	NA
Ppy00g0919.1	A0A498ITQ9	83.1	3e-123	444.1	NA	PE 4	NA	NA	NA	NA	NA	NA	NA	NA
Ppy00g0922.1	A0A498ITJ9	98.7	5.8e-84	312.8	NA	PE 4	NA	NA	NA	NA	NA	NA	NA	NA
Ppy00g0924.1	A0A060A981	88	0	2043.1	Cellulose synthase	PE 2	2.4.1.12	IEA	GO:0071555	cell wall organization	GO:0046872	metal ion binding	GO:0016021	integral component of membrane
Ppy00g0926.1	D9ZJ99	82.6	5.6e-192	672.9	NAC domain class transcription factor	PE 2	NA	IEA	GO:0006355	regulation of transcription, DNA-templated	GO:0003677	DNA binding	GO:0005634	nucleus
Ppy00g0928.1	A0A498IVS2	96.1	1.9e-137	491.5	NA	PE 4	NA	NA	NA	NA	NA	NA	GO:0016021	integral component of membrane
Ppy00g0930.1	A0A498JYY4	99.3	4.7e-167	589.7	NA	PE 4	NA	NA	NA	NA	NA	NA	NA	NA
Ppy00g0931.1	A0A498IQG1	94.8	0	1751.1	NA	PE 4	NA	NA	NA	NA	NA	NA	NA	NA
Ppy00g0932.1	A0A498JWC3	88.2	1.7e-160	568.2	NA	PE 4	NA	NA	NA	NA	NA	NA	GO:0016020	membrane
Ppy00g0935.1	A0A498ITN6	85.2	2.1e-73	277.7	NA	PE 4	NA	NA	NA	NA	NA	NA	NA	NA
Ppy00g0936.1	D5L116	95.3	5.6e-244	845.9	AP2 domain class transcription factor	PE 2	NA	NA	NA	NA	GO:0003700	DNA-binding transcription factor activity	GO:0005634	nucleus
Ppy00g0938.1	A0A498ITH1	96	6.9e-89	329.3	NA	PE 4	NA	NA	NA	NA	NA	NA	NA	NA
Ppy00g0939.1	A0A498IUA7	89.9	8.7e-68	259.2	NA	PE 4	NA	NA	NA	NA	NA	NA	NA	NA
Ppy00g0940.1	A0A314UFP1	92.6	1.9e-236	820.8	S-acyltransferase	PE 3	2.3.1.225	NA	NA	NA	GO:0019706	protein-cysteine S-palmitoyltransferase activity	GO:0016021	integral component of membrane
Ppy00g0941.1	A0A498IQE9	97.7	1.1e-151	538.5	NA	PE 4	NA	NA	NA	NA	GO:0018024	histone-lysine N-methyltransferase activity	GO:0005634	nucleus
Ppy00g0943.1	A0A498IQK6	94.6	9.6e-198	692.2	NA	PE 4	NA	NA	NA	NA	NA	NA	NA	NA
Ppy00g0945.1	M5W6X8	85.6	1.6e-173	611.7	Peroxidase	PE 3	1.11.1.7	IEA	GO:0042744	hydrogen peroxide catabolic process	GO:0004601	peroxidase activity	GO:0005576	extracellular region
Ppy00g0946.1	A0A498JQV8	90	1.2e-40	168.3	NA	PE 4	NA	NA	NA	NA	NA	NA	NA	NA
Ppy00g0947.1	A0A498ITG1	96.8	3.8e-65	250	NA	PE 4	NA	NA	NA	NA	NA	NA	NA	NA
Ppy00g0948.1	A0A498K4I3	83	2.3e-296	1020.4	NA	PE 4	NA	NA	NA	NA	NA	NA	NA	NA
Ppy00g0949.1	A0A498IQE0	94.9	2.8e-99	364	NA	PE 4	NA	NA	NA	NA	NA	NA	NA	NA
Ppy00g0950.1	M5VLH2	87.5	2.8e-86	320.9	NA	PE 4	NA	IEA	GO:0009642	response to light intensity	NA	NA	NA	NA
Ppy00g0951.1	A0A498IPN3	86.2	1.3e-108	395.2	NA	PE 4	NA	NA	NA	NA	NA	NA	NA	NA
Ppy00g0952.1	M5VP53	97.3	3e-186	653.7	NA	PE 4	NA	IEA	GO:0015780	nucleotide-sugar transmembrane transport	GO:0022857	transmembrane transporter activity	GO:0005794	Golgi apparatus
Ppy00g0953.1	A0A482LUH0	96.4	0	2234.9	GI	PE 2	NA	NA	NA	NA	NA	NA	NA	NA
Ppy00g0961.1	A0A498JWF1	83.1	1.1e-217	758.4	NA	PE 4	NA	NA	NA	NA	NA	NA	NA	NA
Ppy00g0963.1	A0A314XPN6	81.2	8.7e-44	178.7	Putative mannitol dehydrogenase	PE 3	NA	NA	NA	NA	GO:0008270	zinc ion binding	NA	NA
Ppy00g0964.1	A0A498IXK1	98.3	5.4e-202	706.1	NA	PE 4	NA	NA	NA	NA	GO:0016301	kinase activity	NA	NA
Ppy00g0965.1	A0A314XVB6	85.6	3.4e-172	607.1	Dehydrogenase/reductase SDR family member 12	PE 4	NA	NA	NA	NA	NA	NA	GO:0016021	integral component of membrane
Ppy00g0966.1	A0A251MSU2	82.5	0	1109.7	NA	PE 4	NA	IEA	GO:0046856	phosphatidylinositol dephosphorylation	GO:0016787	hydrolase activity	NA	NA
Ppy00g0967.1	A0A498J131	96.5	1.1e-258	894.8	NA	PE 4	NA	NA	NA	NA	NA	NA	NA	NA
Ppy00g0970.1	A0A498IXJ1	84.7	6.9e-75	282.7	NA	PE 4	NA	NA	NA	NA	NA	NA	NA	NA
Ppy00g0972.1	A0A498J2I8	98.8	0	1144	NA	PE 4	NA	NA	NA	NA	GO:0005525	GTP binding	NA	NA
Ppy00g0973.1	A0A2P5BV81	86.8	0	1838.5	GPCR kinase	PE 3	NA	NA	NA	NA	GO:0005524	ATP binding	GO:0016021	integral component of membrane
Ppy00g0974.1	A0A498IXV1	83.4	1.5e-74	281.6	NA	PE 4	NA	NA	NA	NA	NA	NA	NA	NA
Ppy00g0976.1	A0A498IXV1	88.8	0	1095.5	NA	PE 4	NA	NA	NA	NA	NA	NA	NA	NA
Ppy00g0977.1	A0A498IXV1	95.6	1.1e-92	342	NA	PE 4	NA	NA	NA	NA	NA	NA	NA	NA
Ppy00g0979.1	A0A314XNZ8	86.1	0	1124.4	Polyadenylate-binding protein	PE 3	NA	NA	NA	NA	GO:0003723	RNA binding	GO:0005737	cytoplasm
Ppy00g0980.1	A0A498J0H4	97.5	1.2e-128	461.8	NA	PE 4	NA	NA	NA	NA	NA	NA	GO:0016021	integral component of membrane
Ppy00g0981.1	M5W8B5	96.6	2.8e-113	410.6	NA	PE 4	NA	NA	NA	NA	GO:0003924	GTPase activity	NA	NA
Ppy00g0982.1	A0A251MSZ7	83.2	3.7e-88	327	NA	PE 4	NA	NA	NA	NA	NA	NA	GO:0016021	integral component of membrane
Ppy00g0983.1	M5W1B9	85.9	0	1220.7	NA	PE 4	NA	IEA	GO:0045892	negative regulation of transcription, DNA-templated	GO:0003743	translation initiation factor activity	NA	NA
Ppy00g0984.1	A0A498J3I5	80.4	6.6e-41	169.5	NA	PE 4	NA	NA	NA	NA	NA	NA	NA	NA
Ppy00g0985.1	D5MRQ1	93.9	4.3e-94	346.7	MdTCP2B protein	PE 2	NA	NA	NA	NA	NA	NA	NA	NA
Ppy00g0993.1	M5VNV9	80.3	2.7e-74	281.2	F-actin-capping protein subunit beta	PE 3	NA	IEA	GO:0007015	actin filament organization	GO:0003779	actin binding	GO:0008290	F-actin capping protein complex
Ppy00g0995.1	M5VNV9	94.6	1.3e-139	498.4	F-actin-capping protein subunit beta	PE 3	NA	IEA	GO:0007015	actin filament organization	GO:0003779	actin binding	GO:0008290	F-actin capping protein complex
Ppy00g0996.1	D4QDZ2	82	4.3e-64	246.9	Flowering locus C-like protein	PE 2	NA	IEA	GO:0045944	positive regulation of transcription by RNA polymerase II	GO:0000977	RNA polymerase II regulatory region sequence-specific DNA binding	GO:0005634	nucleus
Ppy00g0997.1	A0A498IXE8	91.9	8.2e-130	465.7	NA	PE 4	NA	NA	NA	NA	NA	NA	NA	NA
Ppy00g0998.1	M5VIA7	88	0	1037.3	NA	PE 4	NA	IEA	GO:0080156	mitochondrial mRNA modification	GO:0008270	zinc ion binding	GO:0005739	mitochondrion
Ppy00g0999.1	A0A314ZQ42	94.2	1.4e-146	521.5	Sphinganine C4-monooxygenase 1-like	PE 3	NA	IEA	GO:0008610	lipid biosynthetic process	GO:0005506	iron ion binding	GO:0016021	integral component of membrane
Ppy00g1000.1	A0A498J057	93.2	0	1034.6	NA	PE 4	NA	NA	NA	NA	NA	NA	NA	NA
Ppy00g1001.1	A0A498K3A6	81.3	3.4e-265	916.8	NA	PE 4	NA	NA	NA	NA	NA	NA	NA	NA
Ppy00g1002.1	A0A498K1U4	82	8e-70	265.8	NA	PE 4	NA	NA	NA	NA	NA	NA	NA	NA
Ppy00g1003.1	A0A498K1U4	83.3	7.6e-192	672.5	NA	PE 4	NA	NA	NA	NA	NA	NA	NA	NA
Ppy00g1004.1	A0A498J2E5	95.1	1.4e-290	1001.1	NA	PE 4	NA	NA	NA	NA	NA	NA	NA	NA
Ppy00g1005.1	A0A498J1Z9	91.4	0	1474.1	NA	PE 4	NA	NA	NA	NA	NA	NA	NA	NA
Ppy00g1006.1	A0A498J3G6	93.9	0	1270	NA	PE 4	NA	NA	NA	NA	GO:0004672	protein kinase activity	NA	NA
Ppy00g1007.1	A0A498IXR3	95.8	6.2e-215	749.2	NA	PE 4	NA	NA	NA	NA	GO:0016491	oxidoreductase activity	NA	NA
Ppy00g1009.1	A0A498IY20	94.7	0	1136.3	NA	PE 4	NA	NA	NA	NA	NA	NA	NA	NA
Ppy00g1011.1	A0A498J045	96.7	9.8e-210	731.9	NA	PE 4	NA	NA	NA	NA	NA	NA	NA	NA
Ppy00g1012.1	A0A498J045	95.3	4.8e-96	353.2	NA	PE 4	NA	NA	NA	NA	NA	NA	NA	NA
Ppy00g1013.1	A0A498J2D3	92.4	0	1110.1	NA	PE 4	NA	NA	NA	NA	NA	NA	NA	NA
Ppy00g1015.1	A0A498J1Y8	91	4.3e-58	226.5	NA	PE 4	NA	NA	NA	NA	NA	NA	NA	NA
Ppy00g1017.1	I7EWV0	95.1	0	1198.7	Somatic embryogenesis receptor-like kinase	PE 2	NA	IEA	GO:0007165	signal transduction	GO:0004674	protein serine/threonine kinase activity	GO:0016021	integral component of membrane
Ppy00g1019.1	A0A498IY10	94.7	0	1116.7	NA	PE 4	NA	NA	NA	NA	NA	NA	NA	NA
Ppy00g1020.1	M5VVF7	90.5	0	1783.8	Protein HIRA	PE 3	NA	IEA	GO:0006325	chromatin organization	NA	NA	GO:0005634	nucleus
Ppy00g1021.1	A0A498JWK0	84	1.3e-54	214.9	NA	PE 4	NA	NA	NA	NA	NA	NA	NA	NA
Ppy00g1023.1	A0A498IXN4	96.3	0	3088.9	NA	PE 4	NA	NA	NA	NA	NA	NA	NA	NA
Ppy00g1025.1	A0A498IX21	97.7	1.8e-278	960.7	NA	PE 4	NA	NA	NA	NA	NA	NA	NA	NA
Ppy00g1026.1	A0A498IXY9	94.4	1.5e-216	754.6	NA	PE 4	NA	NA	NA	NA	NA	NA	NA	NA
Ppy00g1027.1	A0A251MTG2	87	0	1479.9	NA	PE 4	NA	IEA	GO:0048544	recognition of pollen	GO:0005524	ATP binding	GO:0016021	integral component of membrane
Ppy00g1028.1	A0A251MTG2	83.8	0	1344.7	NA	PE 4	NA	IEA	GO:0048544	recognition of pollen	GO:0005524	ATP binding	GO:0016021	integral component of membrane
Ppy00g1029.1	A0A498IXM5	87.1	2e-97	357.8	NA	PE 4	NA	NA	NA	NA	NA	NA	NA	NA
Ppy00g1030.1	A0A498IX11	95.6	0	1229.2	NA	PE 4	NA	NA	NA	NA	NA	NA	NA	NA
Ppy00g1031.1	A0A498IX94	93.7	3.9e-193	676.8	NA	PE 4	NA	NA	NA	NA	GO:0004725	protein tyrosine phosphatase activity	NA	NA
Ppy00g1032.1	A0A498J0A6	97.6	0	1280.4	NA	PE 4	NA	NA	NA	NA	NA	NA	NA	NA
Ppy00g1034.1	A0A498IX01	99	1.5e-291	1004.2	NA	PE 4	NA	NA	NA	NA	GO:0008515	sucrose transmembrane transporter activity	GO:0005887	integral component of plasma membrane
Ppy00g1035.1	M5VN25	87.4	8.8e-198	692.2	NA	PE 4	NA	IEA	GO:0009231	riboflavin biosynthetic process	GO:0016787	hydrolase activity	NA	NA
Ppy00g1037.1	A0A498IXW8	96.1	1.9e-102	374.8	NA	PE 4	NA	NA	NA	NA	NA	NA	NA	NA
Ppy00g1038.1	A0A498IZZ9	96.8	7.6e-260	898.7	NA	PE 4	NA	NA	NA	NA	NA	NA	NA	NA
Ppy00g1042.1	A0A498J282	100	1.2e-87	325.1	NA	PE 4	NA	NA	NA	NA	NA	NA	GO:0016021	integral component of membrane
Ppy00g1043.1	A0A498J1U0	89.4	0	1824.3	NA	PE 4	NA	NA	NA	NA	NA	NA	NA	NA
Ppy00g1044.1	D9ZIT0	89.2	4.5e-285	982.6	C2H2L domain class transcription factor	PE 2	NA	NA	NA	NA	GO:0003676	nucleic acid binding	NA	NA
Ppy00g1045.1	A0A251MTP2	85.3	4.1e-176	620.2	NA	PE 4	NA	IEA	GO:0006261	DNA-dependent DNA replication	GO:0003887	DNA-directed DNA polymerase activity	NA	NA
Ppy00g1046.1	M5VM14	91.9	1.1e-234	815.1	Dihydrolipoamide acetyltransferase component of pyruvate dehydrogenase complex	PE 3	2.3.1.-	NA	NA	NA	GO:0016746	transferase activity, transferring acyl groups	NA	NA
Ppy00g1047.1	A0A498IX73	89.9	0	1671.8	NA	PE 4	NA	NA	NA	NA	NA	NA	NA	NA
Ppy00g1049.1	A0A498IXV8	95.1	2e-162	574.7	NA	PE 4	NA	NA	NA	NA	NA	NA	NA	NA
Ppy00g1050.1	A0A498IZY8	94.9	0	1383.6	NA	PE 4	NA	NA	NA	NA	NA	NA	NA	NA
Ppy00g1051.1	A0A498J0Q8	98.1	3.8e-208	726.9	NA	PE 4	NA	NA	NA	NA	NA	NA	NA	NA
Ppy00g1053.1	A0A498IX73	95.6	5.4e-103	376.7	NA	PE 4	NA	NA	NA	NA	GO:0005524	ATP binding	GO:0016021	integral component of membrane
Ppy00g1054.1	A0A498IX73	86.6	0	1071.6	NA	PE 4	NA	NA	NA	NA	NA	NA	NA	NA
Ppy00g1055.1	A0A498J3A2	97.6	0	2843.1	NA	PE 4	NA	NA	NA	NA	NA	NA	NA	NA
Ppy00g1056.1	M5XT71	92.5	5.7e-54	212.6	NA	PE 4	NA	IEA	GO:0006120	mitochondrial electron transport, NADH to ubiquinone	NA	NA	GO:0005747	mitochondrial respiratory chain complex I
Ppy00g1057.1	A0A498IX63	93.2	8e-45	182.2	NA	PE 4	NA	NA	NA	NA	NA	NA	NA	NA
Ppy00g1058.1	O24430	83.8	1.8e-243	844.3	Calmodulin-like domain protein kinase isoenzyme beta	PE 2	NA	NA	NA	NA	GO:0005509	calcium ion binding	NA	NA
Ppy00g1059.1	A0A314XL19	91.3	5.5e-141	503.1	Putative membrane protein	PE 4	NA	NA	NA	NA	NA	NA	GO:0016021	integral component of membrane
Ppy00g1060.1	A0A0H3VAL9	97.1	2.8e-181	637.1	NAC1 transcription factor	PE 2	NA	IEA	GO:0006355	regulation of transcription, DNA-templated	GO:0003677	DNA binding	GO:0005634	nucleus
Ppy00g1061.1	A0A498IWX2	96.8	0	1267.7	NA	PE 4	NA	NA	NA	NA	GO:0016887	ATPase activity	GO:0016021	integral component of membrane
Ppy00g1063.1	A0A498J072	93.3	1.6e-89	331.6	NA	PE 4	NA	NA	NA	NA	NA	NA	NA	NA
Ppy00g1064.1	A0A498IXT5	88.3	1.7e-80	301.6	NA	PE 4	NA	NA	NA	NA	NA	NA	NA	NA
Ppy00g1065.1	A0A498J072	93	2.3e-116	421	NA	PE 4	NA	NA	NA	NA	NA	NA	NA	NA
Ppy00g1066.1	A0A498IXT5	97.4	2.8e-237	823.5	NA	PE 4	NA	NA	NA	NA	NA	NA	NA	NA
Ppy00g1067.1	A0A498IZX0	96.6	5.7e-194	679.5	NA	PE 4	NA	NA	NA	NA	NA	NA	NA	NA
Ppy00g1068.1	A0A498J256	93.9	0	1270	NA	PE 4	NA	NA	NA	NA	NA	NA	NA	NA
Ppy00g1069.1	A0A498J382	96.3	0	1309.7	NA	PE 4	NA	NA	NA	NA	GO:0005524	ATP binding	GO:0016021	integral component of membrane
Ppy00g1070.1	A0A498J382	90.1	1.6e-69	265	NA	PE 4	NA	NA	NA	NA	NA	NA	NA	NA
Ppy00g1071.1	M5XM26	95.8	2.3e-86	320.9	NA	PE 3	NA	IEA	GO:0006412	translation	GO:0003735	structural constituent of ribosome	GO:0005840	ribosome
Ppy00g1072.1	A0A498IXH9	98.6	1.2e-170	601.7	NA	PE 4	NA	NA	NA	NA	NA	NA	NA	NA
Ppy00g1075.1	A0A498JWR6	86.5	0	1488.8	NA	PE 4	NA	NA	NA	NA	NA	NA	NA	NA
Ppy00g1077.1	A0A498IXS7	90.9	2.1e-199	697.6	NA	PE 4	NA	NA	NA	NA	NA	NA	NA	NA
Ppy00g1078.1	A0A498J246	95.9	1.5e-211	738	NA	PE 4	NA	NA	NA	NA	NA	NA	NA	NA
Ppy00g1079.1	A0A498J372	96.9	0	1180.2	NA	PE 4	NA	NA	NA	NA	GO:0004040	amidase activity	GO:0016021	integral component of membrane
Ppy00g1080.1	A0A498IXH0	97.9	3.6e-136	486.9	NA	PE 4	NA	NA	NA	NA	NA	NA	NA	NA
Ppy00g1084.1	A0A314U5N6	80.6	1.2e-87	325.5	Copper-transporting ATPase PAA1 chloroplastic	PE 3	NA	IEA	GO:0030001	metal ion transport	GO:0019829	cation-transporting ATPase activity	GO:0016021	integral component of membrane
Ppy00g1085.1	A0A0A7RMU2	89.3	0	1480.3	Potassium transporter	PE 2	NA	NA	NA	NA	GO:0015079	potassium ion transmembrane transporter activity	GO:0016021	integral component of membrane
Ppy00g1086.1	A0A2P6PS20	81.7	1.6e-119	431.8	ATP-dependent Clp protease proteolytic subunit	PE 3	NA	NA	NA	NA	GO:0004252	serine-type endopeptidase activity	NA	NA
Ppy00g1087.1	A0A498J237	97.9	4.6e-246	852.8	NA	PE 4	NA	NA	NA	NA	GO:0003824	catalytic activity	NA	NA
Ppy00g1088.1	A0A498J1P0	96.9	2e-221	770.8	NA	PE 4	NA	NA	NA	NA	NA	NA	GO:0016021	integral component of membrane
Ppy00g1089.1	A0A498J363	84.6	5.6e-162	573.2	NA	PE 4	NA	NA	NA	NA	NA	NA	NA	NA
Ppy00g1091.1	Q7XB42	85.9	2.7e-244	847	Cytochrome P450	PE 3	NA	NA	NA	NA	GO:0016705	oxidoreductase activity, acting on paired donors, with incorporation or reduction of molecular oxygen	NA	NA
Ppy00g1093.1	A0A498IX19	89.5	9e-98	359	NA	PE 4	NA	NA	NA	NA	NA	NA	NA	NA
Ppy00g1094.1	A0A314UQJ7	90.7	3e-251	870.2	Dicarboxylate transporter 2.1 chloroplastic	PE 4	NA	IEA	GO:0006814	sodium ion transport	GO:0005215	transporter activity	GO:0016021	integral component of membrane
Ppy00g1095.1	A0A314U6S3	84.7	4.9e-285	982.6	Putative CCA tRNA nucleotidyltransferase 2	PE 3	NA	IEA	GO:0006396	RNA processing	GO:0016779	nucleotidyltransferase activity	NA	NA
Ppy00g1096.1	A0A314Z5I1	83.2	8.9e-177	622.5	NA	PE 3	NA	NA	NA	NA	GO:0016491	oxidoreductase activity	NA	NA
Ppy00g1099.1	A0A314Z5I1	84.6	5.4e-127	456.4	NA	PE 3	NA	NA	NA	NA	GO:0016491	oxidoreductase activity	NA	NA
Ppy00g1100.1	A0A314Z5I1	83.7	8.1e-178	625.9	NA	PE 3	NA	NA	NA	NA	GO:0016491	oxidoreductase activity	NA	NA
Ppy00g1101.1	A0A314Z5I1	84	2.9e-178	627.5	NA	PE 3	NA	NA	NA	NA	GO:0016491	oxidoreductase activity	NA	NA
Ppy00g1102.1	A0A314Z5I1	82.9	3.9e-176	620.2	NA	PE 3	NA	NA	NA	NA	GO:0016491	oxidoreductase activity	NA	NA
Ppy00g1103.1	A0A314Z5I1	83.2	1.3e-176	621.7	NA	PE 3	NA	NA	NA	NA	GO:0016491	oxidoreductase activity	NA	NA
Ppy00g1104.1	A0A498IPU2	94.8	5.8e-214	746.1	NA	PE 4	NA	NA	NA	NA	NA	NA	NA	NA
Ppy00g1105.1	A0A498IPB6	94.5	1.5e-210	734.6	NA	PE 4	NA	NA	NA	NA	NA	NA	NA	NA
Ppy00g1106.1	A0A314XTC2	93.2	0	1258	Root phototropism protein 3	PE 3	NA	IEA	GO:0016567	protein ubiquitination	NA	NA	NA	NA
Ppy00g1109.1	A0A498IVL6	90.9	1.8e-175	617.8	NA	PE 4	NA	NA	NA	NA	NA	NA	NA	NA
Ppy00g1111.1	A0A498ITY7	96.7	0	1189.9	NA	PE 4	NA	NA	NA	NA	NA	NA	NA	NA
Ppy00g1113.1	A0A314XWN5	81.5	3.9e-85	317	Magnesium-dependent phosphatase 1	PE 4	NA	NA	NA	NA	GO:0016791	phosphatase activity	NA	NA
Ppy00g1114.1	A0A498IPC7	95.9	0	1740.3	NA	PE 4	NA	NA	NA	NA	NA	NA	NA	NA
Ppy00g1116.1	A0A314ZGR5	91.6	1.6e-227	791.2	Beta-ureidopropionase	PE 4	NA	IEA	GO:0006807	nitrogen compound metabolic process	GO:0003837	beta-ureidopropionase activity	GO:0005829	cytosol
Ppy00g1117.1	A0A498K257	86.5	0	1199.9	NA	PE 4	NA	NA	NA	NA	NA	NA	NA	NA
Ppy00g1120.1	A0A498IT69	98.6	1.3e-165	585.1	NA	PE 4	NA	NA	NA	NA	GO:0043565	sequence-specific DNA binding	GO:0005634	nucleus
Ppy00g1121.1	A0A498IT76	94	2.7e-179	630.6	NA	PE 4	NA	NA	NA	NA	NA	NA	NA	NA
Ppy00g1122.1	A0A498IPW3	95.6	2.1e-265	917.1	NA	PE 4	NA	NA	NA	NA	NA	NA	NA	NA
Ppy00g1124.1	A0A498IPD8	94.7	3.4e-122	440.7	NA	PE 4	NA	NA	NA	NA	NA	NA	NA	NA
Ppy00g1125.1	A0A2P6PQP0	86	6.4e-122	439.5	Putative class I glutamine amidotransferase	PE 4	NA	IEA	GO:0006541	glutamine metabolic process	GO:0016740	transferase activity	NA	NA
Ppy00g1126.1	A0A498IVN7	97.2	1.4e-76	288.1	NA	PE 4	NA	NA	NA	NA	NA	NA	NA	NA
Ppy00g1128.1	M5VIB3	93.1	0	1535.4	NA	PE 3	NA	NA	NA	NA	GO:0003924	GTPase activity	NA	NA
Ppy00g1130.1	A0A498IPE9	96.1	4.1e-197	689.9	NA	PE 4	NA	NA	NA	NA	NA	NA	NA	NA
Ppy00g1131.1	A0A314Z8W7	91.7	0	1420.2	Oligopeptide transporter 4-like	PE 4	NA	IEA	GO:0055085	transmembrane transport	NA	NA	GO:0016021	integral component of membrane
Ppy00g1133.1	M5VP31	95.3	0	1253.8	NA	PE 3	NA	IEA	GO:0006457	protein folding	GO:0005524	ATP binding	NA	NA
Ppy00g1134.1	M5VNF7	84.9	0	2106.6	NA	PE 4	NA	IEA	GO:0006355	regulation of transcription, DNA-templated	GO:0008134	transcription factor binding	GO:0005730	nucleolus
Ppy00g1135.1	A0A498IT85	98.8	0	1132.1	NA	PE 4	NA	NA	NA	NA	NA	NA	NA	NA
Ppy00g1137.1	A0A498IPF9	97	7.2e-271	935.3	NA	PE 4	NA	NA	NA	NA	NA	NA	NA	NA
Ppy00g1138.1	A0A2P5WG08	82.7	1.6e-125	451.8	NA	PE 4	NA	NA	NA	NA	NA	NA	NA	NA
Ppy00g1139.1	M5VJ38	88.2	6.4e-223	775.8	NA	PE 4	NA	NA	NA	NA	NA	NA	NA	NA
Ppy00g1141.1	A0A498IVQ7	96.8	3.9e-62	240	NA	PE 4	NA	NA	NA	NA	NA	NA	NA	NA
Ppy00g1143.1	A0A498IU26	97.4	5.1e-217	756.1	NA	PE 4	NA	NA	NA	NA	NA	NA	NA	NA
Ppy00g1144.1	M5VIU4	88.2	9.2e-265	915.2	Glutamyl-tRNA reductase	PE 3	1.2.1.70	IEA	GO:0006782	protoporphyrinogen IX biosynthetic process	GO:0050661	NADP binding	NA	NA
Ppy00g1145.1	M5W8E2	85.5	2.6e-109	397.5	Peptide-methionine (R)-S-oxide reductase	PE 3	1.8.4.12	IEA	GO:0030091	protein repair	GO:0033743	peptide-methionine (R)-S-oxide reductase activity	NA	NA
Ppy00g1146.1	M5VYV1	84.1	0	1293.5	K efflux antiporter	PE 2	NA	IEA	GO:0006813	potassium ion transport	GO:0015299	solute:proton antiporter activity	GO:0016021	integral component of membrane
Ppy00g1147.1	A0A251MUU2	80.2	3e-255	883.6	NA	PE 4	NA	IEA	GO:0055085	transmembrane transport	NA	NA	GO:0016021	integral component of membrane
Ppy00g1148.1	M5VP80	90.6	3.3e-155	550.4	NA	PE 4	NA	IEA	GO:0006796	phosphate-containing compound metabolic process	GO:0004427	inorganic diphosphatase activity	GO:0005737	cytoplasm
Ppy00g1149.1	A0A498ITG8	97.5	5.2e-83	309.7	NA	PE 4	NA	NA	NA	NA	NA	NA	NA	NA
Ppy00g1150.1	A0A314Y4Z2	80.9	1e-254	881.7	S-acyltransferase	PE 3	2.3.1.225	NA	NA	NA	GO:0019706	protein-cysteine S-palmitoyltransferase activity	GO:0016021	integral component of membrane
Ppy00g1151.1	A0A498IPH0	98.3	8.9e-61	235.3	NA	PE 4	NA	NA	NA	NA	NA	NA	NA	NA
Ppy00g1153.1	A0A498IQ85	98	2.3e-49	197.2	NA	PE 4	NA	NA	NA	NA	NA	NA	NA	NA
Ppy00g1154.1	A0A314Y6Z4	82.2	6.2e-42	172.6	Auxin-induced protein 15A	PE 4	NA	IEA	GO:0009733	response to auxin	NA	NA	NA	NA
Ppy00g1155.1	A0A498IVL8	82.7	2.1e-55	217.6	NA	PE 4	NA	NA	NA	NA	NA	NA	NA	NA
Ppy00g1156.1	A0A498IQ85	93.1	2.4e-46	187.2	NA	PE 4	NA	NA	NA	NA	NA	NA	NA	NA
Ppy00g1157.1	A0A314Y6Z4	83	4.7e-40	166.4	Auxin-induced protein 15A	PE 4	NA	IEA	GO:0009733	response to auxin	NA	NA	NA	NA
Ppy00g1158.1	A0A498K3Y4	85.1	2.9e-44	180.3	NA	PE 4	NA	NA	NA	NA	NA	NA	NA	NA
Ppy00g1159.1	A0A498IQ04	94.1	3.4e-48	193.4	NA	PE 4	NA	NA	NA	NA	NA	NA	NA	NA
Ppy00g1160.1	A0A498K3Y4	85.1	8.5e-44	178.7	NA	PE 4	NA	NA	NA	NA	NA	NA	NA	NA
Ppy00g1161.1	A0A498K3Y4	85.1	2.9e-44	180.3	NA	PE 4	NA	NA	NA	NA	NA	NA	NA	NA
Ppy00g1162.1	A0A498IQ04	94.1	3.4e-48	193.4	NA	PE 4	NA	NA	NA	NA	NA	NA	NA	NA
Ppy00g1163.1	A0A498IQ04	93.1	3.4e-48	193.4	NA	PE 4	NA	NA	NA	NA	NA	NA	NA	NA
Ppy00g1164.1	A0A498IQ04	95	6.9e-49	195.7	NA	PE 4	NA	NA	NA	NA	NA	NA	NA	NA
Ppy00g1165.1	A0A498IQ04	93.1	2e-48	194.1	NA	PE 4	NA	NA	NA	NA	NA	NA	NA	NA
Ppy00g1168.1	M5VWT9	80.2	6.8e-41	169.1	NA	PE 4	NA	IEA	GO:0009733	response to auxin	NA	NA	NA	NA
Ppy00g1169.1	A0A498K3Y4	86.1	1.3e-44	181.4	NA	PE 4	NA	NA	NA	NA	NA	NA	NA	NA
Ppy00g1170.1	M5VWT9	80.2	7.6e-40	165.6	NA	PE 4	NA	IEA	GO:0009733	response to auxin	NA	NA	NA	NA
Ppy00g1172.1	A0A498IQ04	92.1	2.9e-47	190.3	NA	PE 4	NA	NA	NA	NA	NA	NA	NA	NA
Ppy00g1174.1	A0A498J8I1	86.2	1e-102	375.6	NA	PE 4	NA	NA	NA	NA	NA	NA	NA	NA
Ppy00g1177.1	A0A314UF01	89.5	2.4e-141	504.2	Transcription initiation factor TFIID subunit 14b	PE 4	NA	IEA	GO:0006355	regulation of transcription, DNA-templated	GO:0003743	translation initiation factor activity	GO:0005634	nucleus
Ppy00g1178.1	M5W743	96.2	2.8e-53	210.3	NA	PE 4	NA	IEA	GO:0009733	response to auxin	NA	NA	NA	NA
Ppy00g1179.1	A0A314UGI4	83.9	1.1e-63	245.4	Auxin-responsive protein SAUR71	PE 4	NA	IEA	GO:0009733	response to auxin	NA	NA	NA	NA
Ppy00g1181.1	A0A498IU57	85.4	5.4e-54	213	NA	PE 4	NA	NA	NA	NA	NA	NA	NA	NA
Ppy00g1185.1	A0A251PVJ9	89.3	0	1140.2	NA	PE 4	NA	IEA	GO:0006368	transcription elongation from RNA polymerase II promoter	GO:0003677	DNA binding	GO:0016593	Cdc73/Paf1 complex
Ppy00g1186.1	A9PE93	80.5	9.2e-263	908.7	Amidophosphoribosyltransferase	PE 2	2.4.2.14	IEA	GO:0009116	nucleoside metabolic process	GO:0046872	metal ion binding	NA	NA
Ppy00g1187.1	A0A314UGN3	88	0	1233.8	tRNA-dihydrouridine(47) synthase [NAD(P)(+)]	PE 3	1.3.1.-	NA	NA	NA	GO:0050660	flavin adenine dinucleotide binding	NA	NA
Ppy00g1188.1	A0A498JUJ2	93.9	2.1e-171	604.4	NA	PE 4	NA	NA	NA	NA	NA	NA	NA	NA
Ppy00g1189.1	A0A498IPK6	95.3	1.4e-189	664.8	NA	PE 4	NA	NA	NA	NA	NA	NA	NA	NA
Ppy00g1190.1	A0A1I9L5D9	97.7	5.5e-174	612.8	Sorbitol-6-phosphate dehydrogenase (Fragment)	PE 4	NA	NA	NA	NA	GO:0016491	oxidoreductase activity	NA	NA
Ppy00g1192.1	Q5R1Y5	92.9	0	1367.8	Arginine decarboxylase	PE 2	4.1.1.19	IEA	GO:0006527	arginine catabolic process	GO:0008792	arginine decarboxylase activity	NA	NA
Ppy00g1193.1	M5VKH7	90.6	4.9e-167	590.1	NA	PE 4	NA	IEA	GO:0006511	ubiquitin-dependent protein catabolic process	NA	NA	NA	NA
Ppy00g1194.1	A0A076MQV7	84	3.9e-166	587	SulA	PE 2	NA	NA	NA	NA	GO:0003824	catalytic activity	NA	NA
Ppy00g1195.1	A0A498IPL8	90.1	2e-95	351.3	NA	PE 4	NA	NA	NA	NA	NA	NA	NA	NA
Ppy00g1198.1	A0A498IYJ9	93.8	7.1e-110	399.4	NA	PE 4	NA	NA	NA	NA	GO:0008270	zinc ion binding	NA	NA
Ppy00g1199.1	A0A0K1JSG5	91	1.9e-203	711.1	Fructose-bisphosphate aldolase	PE 2	4.1.2.13	IEA	GO:0006096	glycolytic process	GO:0004332	fructose-bisphosphate aldolase activity	NA	NA
Ppy00g1200.1	A0A498J1G2	93.5	1.3e-125	451.8	NA	PE 4	NA	NA	NA	NA	NA	NA	NA	NA
Ppy00g1202.1	A0A2P6PPZ9	88	1.7e-262	907.5	Endoglucanase	PE 3	3.2.1.4	IEA	GO:0030245	cellulose catabolic process	GO:0008810	cellulase activity	NA	NA
Ppy00g1204.1	A0A498J211	90.6	0	1660.2	NA	PE 4	NA	NA	NA	NA	NA	NA	NA	NA
Ppy00g1205.1	A0A498J211	94.1	0	1546.2	NA	PE 4	NA	NA	NA	NA	NA	NA	NA	NA
Ppy00g1206.1	A0A498J211	95.8	5.4e-117	422.9	NA	PE 4	NA	NA	NA	NA	NA	NA	NA	NA
Ppy00g1207.1	M5W0X5	87.6	1e-267	925.2	NA	PE 3	NA	NA	NA	NA	GO:0016705	oxidoreductase activity, acting on paired donors, with incorporation or reduction of molecular oxygen	GO:0016021	integral component of membrane
Ppy00g1208.1	A0A498J3G2	93.2	1.3e-47	191.4	NA	PE 4	NA	NA	NA	NA	NA	NA	NA	NA
Ppy00g1209.1	D9ZIZ4	95.7	1.3e-178	628.2	GATA transcription factor	PE 2	NA	IEA	GO:0045893	positive regulation of transcription, DNA-templated	GO:0043565	sequence-specific DNA binding	GO:0005634	nucleus
Ppy00g1210.1	A0A498IYS4	95.4	2.3e-135	484.2	NA	PE 4	NA	NA	NA	NA	NA	NA	NA	NA
Ppy00g1211.1	A0A498IY69	98.9	3.6e-204	713.4	NA	PE 4	NA	NA	NA	NA	NA	NA	NA	NA
Ppy00g1212.1	A0A498IY69	96.9	5e-124	446.4	NA	PE 4	NA	NA	NA	NA	GO:0003735	structural constituent of ribosome	GO:0005840	ribosome
Ppy00g1213.1	A0A498IYI9	93.7	5.9e-75	282.7	NA	PE 4	NA	NA	NA	NA	NA	NA	NA	NA
Ppy00g1214.1	A0A498IYI9	84	6e-90	333.2	NA	PE 4	NA	NA	NA	NA	NA	NA	NA	NA
Ppy00g1215.1	S5WCI7	94.4	3.1e-222	773.5	Squalene synthase 2	PE 2	2.5.1.21	IEA	GO:0006696	ergosterol biosynthetic process	GO:0004310	farnesyl-diphosphate farnesyltransferase activity	GO:0016021	integral component of membrane
Ppy00g1220.1	M5VVP0	84.6	2.8e-269	930.2	Protein DETOXIFICATION	PE 3	NA	NA	NA	NA	GO:0015238	drug transmembrane transporter activity	GO:0016021	integral component of membrane
Ppy00g1221.1	M5W1H3	80.2	2.7e-122	441	NA	PE 4	NA	NA	NA	NA	GO:0003723	RNA binding	NA	NA
Ppy00g1222.1	A0A498IYR8	94.4	8.4e-192	672.2	NA	PE 4	NA	NA	NA	NA	NA	NA	NA	NA
Ppy00g1225.1	A0A2P6PPS9	87.2	0	1828.9	Putative plus-end-directed kinesin ATPase transcription factor C2H2 family	PE 3	3.6.4.4	IEA	GO:0007018	microtubule-based movement	GO:0008574	ATP-dependent microtubule motor activity, plus-end-directed	NA	NA
Ppy00g1227.1	A0A314UTL0	80.8	3.7e-152	540.4	NA	PE 4	NA	NA	NA	NA	NA	NA	NA	NA
Ppy00g1228.1	A0A498J3E2	96.9	2.1e-107	391	NA	PE 4	NA	NA	NA	NA	NA	NA	NA	NA
Ppy00g1229.1	A0A498IYR1	93	3.7e-127	456.8	NA	PE 4	NA	NA	NA	NA	NA	NA	NA	NA
Ppy00g1230.1	A0A2P5DVT7	83	0	1382.1	DNA helicase	PE 3	3.6.4.12	IEA	GO:0006270	DNA replication initiation	GO:0005524	ATP binding	GO:0042555	MCM complex
Ppy00g1236.1	M5VIN9	90.5	0	1446	V-type proton ATPase subunit a	PE 3	NA	IEA	GO:0015991	ATP hydrolysis coupled proton transport	GO:0015078	proton transmembrane transporter activity	GO:0000220	vacuolar proton-transporting V-type ATPase, V0 domain
Ppy00g1237.1	A0A060D9J0	81	2.9e-175	617.5	CP2	PE 2	NA	NA	NA	NA	GO:0008234	cysteine-type peptidase activity	NA	NA
Ppy00g1239.1	A0A498J2Y3	93.8	7.1e-80	299.3	NA	PE 4	NA	NA	NA	NA	NA	NA	NA	NA
Ppy00g1240.1	A0A498K7Q3	88.2	3.1e-33	143.7	NA	PE 4	NA	NA	NA	NA	NA	NA	NA	NA
Ppy00g1243.1	A0A498J2Y3	96.2	3.9e-83	310.1	NA	PE 4	NA	NA	NA	NA	NA	NA	NA	NA
Ppy00g1245.1	A0A498J2Y3	98.8	2.5e-85	317.4	NA	PE 4	NA	NA	NA	NA	NA	NA	NA	NA
Ppy00g1246.1	M5VJZ9	84.9	8.5e-254	878.6	Purple acid phosphatase	PE 3	3.1.3.2	NA	NA	NA	GO:0003993	acid phosphatase activity	NA	NA
Ppy00g1247.1	A0A498IYQ4	89.3	1.4e-272	941	NA	PE 4	NA	NA	NA	NA	NA	NA	NA	NA
Ppy00g1248.1	A0A498K2S9	97.6	5.5e-122	439.5	NA	PE 4	NA	NA	NA	NA	GO:0003682	chromatin binding	NA	NA
Ppy00g1249.1	Q5CCP5	99.3	0	1766.9	Beta-galactosidase	PE 2	3.2.1.23	IEA	GO:0005975	carbohydrate metabolic process	GO:0030246	carbohydrate binding	NA	NA
Ppy00g1250.1	A0A498IYF5	97.3	0	2009.6	NA	PE 4	NA	NA	NA	NA	NA	NA	NA	NA
Ppy00g1251.1	A0A251MVD1	86.5	0	1186.4	NA	PE 4	NA	IEA	GO:0006355	regulation of transcription, DNA-templated	GO:0003677	DNA binding	GO:0005634	nucleus
Ppy00g1252.1	M5VN26	85.1	0	1487.6	NA	PE 4	NA	NA	NA	NA	GO:0005524	ATP binding	NA	NA
Ppy00g1253.1	M5W2D8	89.1	0	1150.6	SUMO-activating enzyme subunit	PE 3	NA	IEA	GO:0016925	protein sumoylation	GO:0019948	SUMO activating enzyme activity	GO:0031510	SUMO activating enzyme complex
Ppy00g1255.1	A0A498J3C4	97.4	5.4e-191	669.5	NA	PE 4	NA	NA	NA	NA	NA	NA	NA	NA
Ppy00g1256.1	A0A498IYP8	96.6	0	1664.4	NA	PE 4	NA	NA	NA	NA	GO:0004672	protein kinase activity	GO:0016021	integral component of membrane
Ppy00g1257.1	D7U4M5	96.5	6.7e-218	759.2	NA	PE 3	NA	IBA	GO:0030433	ubiquitin-dependent ERAD pathway	GO:0005524	ATP binding	GO:0008540	proteasome regulatory particle, base subcomplex
Ppy00g1258.1	A0A445FRJ2	81.4	3.9e-72	273.9	50S ribosomal protein HLP, mitochondrial isoform A	PE 3	NA	NA	NA	NA	NA	NA	NA	NA
Ppy00g1259.1	A0A498J123	98.4	1.9e-250	867.5	NA	PE 4	NA	NA	NA	NA	NA	NA	NA	NA
Ppy00g1264.1	A0A498J3B6	95.5	2.7e-54	213.8	NA	PE 4	NA	NA	NA	NA	NA	NA	NA	NA
Ppy00g1265.1	A0A498J2W5	97.1	1.6e-188	661.4	NA	PE 4	NA	NA	NA	NA	NA	NA	NA	NA
Ppy00g1266.1	I6MK31	81.9	3.5e-63	243.8	BZIP transcription factor	PE 2	NA	NA	NA	NA	GO:0003700	DNA-binding transcription factor activity	NA	NA
Ppy00g1267.1	A0A498J1A3	97.2	0	1336.2	NA	PE 4	NA	NA	NA	NA	NA	NA	NA	NA
Ppy00g1268.1	A0A498IZ32	95.6	0	1349	NA	PE 4	NA	NA	NA	NA	NA	NA	NA	NA
Ppy00g1269.1	A0A498J117	98.8	0	1206.4	NA	PE 4	NA	NA	NA	NA	NA	NA	GO:0016021	integral component of membrane
Ppy00g1270.1	A0A251MXQ1	84.1	1.7e-233	811.2	NA	PE 4	NA	NA	NA	NA	NA	NA	NA	NA
Ppy00g1271.1	A0A498J3A4	90	5.3e-283	976.1	NA	PE 4	NA	NA	NA	NA	NA	NA	NA	NA
Ppy00g1273.1	A0A2P6PPH2	82.8	1.4e-212	741.9	Putative diaminopimelate decarboxylase	PE 3	4.1.1.20	IEA	GO:0009089	lysine biosynthetic process via diaminopimelate	GO:0008836	diaminopimelate decarboxylase activity	NA	NA
Ppy00g1275.1	A0A498IYN3	93.5	1.7e-295	1017.3	NA	PE 4	NA	NA	NA	NA	NA	NA	NA	NA
Ppy00g1276.1	A0A1B4Z3W0	95.3	7.4e-200	699.1	Carboxyl methyltransferase	PE 2	NA	NA	NA	NA	GO:0008168	methyltransferase activity	NA	NA
Ppy00g1277.1	A0A1B4Z3W0	96.4	2.3e-203	710.7	Carboxyl methyltransferase	PE 2	NA	NA	NA	NA	GO:0008168	methyltransferase activity	NA	NA
Ppy00g1278.1	A0A498IZ24	80.4	8.2e-55	215.7	NA	PE 4	NA	NA	NA	NA	NA	NA	NA	NA
Ppy00g1279.1	M5W6E0	85.4	4.5e-261	902.9	Glucose-1-phosphate adenylyltransferase	PE 3	2.7.7.27	IEA	GO:0005978	glycogen biosynthetic process	GO:0005524	ATP binding	GO:0009507	chloroplast
Ppy00g1280.1	A0A498J177	94.1	2.6e-112	407.5	NA	PE 4	NA	NA	NA	NA	NA	NA	NA	NA
Ppy00g1281.1	A0A498IZ04	90.3	0	1243.4	NA	PE 4	NA	NA	NA	NA	NA	NA	NA	NA
Ppy00g1283.1	A0A498J0Y4	98.7	0	1690.2	NA	PE 4	NA	NA	NA	NA	NA	NA	NA	NA
Ppy00g1284.1	O81355	95.5	6.8e-165	582.8	Phenylcoumaran benzylic ether reductase Pyrc5	PE 1	1.23.1.-	NA	NA	NA	GO:0016491	oxidoreductase activity	NA	NA
Ppy00g1285.1	O81355	99	2.4e-170	600.9	Phenylcoumaran benzylic ether reductase Pyrc5	PE 1	1.23.1.-	NA	NA	NA	GO:0016491	oxidoreductase activity	NA	NA
Ppy00g1286.1	O81355	98.7	4.8e-170	599.7	Phenylcoumaran benzylic ether reductase Pyrc5	PE 1	1.23.1.-	NA	NA	NA	GO:0016491	oxidoreductase activity	NA	NA
Ppy00g1287.1	A0A498J0X7	87.5	1.3e-159	565.1	NA	PE 4	NA	NA	NA	NA	NA	NA	NA	NA
Ppy00g1288.1	M5VGJ8	90.4	0	1086.2	Laccase	PE 3	1.10.3.2	IEA	GO:0046274	lignin catabolic process	GO:0052716	hydroquinone:oxygen oxidoreductase activity	GO:0048046	apoplast
Ppy00g1289.1	A0A498J4A6	92.3	4e-89	330.1	NA	PE 4	NA	NA	NA	NA	NA	NA	GO:0005886	plasma membrane
Ppy00g1291.1	M5VVW1	80.4	2.4e-199	697.6	NA	PE 4	NA	IEA	GO:0006355	regulation of transcription, DNA-templated	GO:0046983	protein dimerization activity	NA	NA
Ppy00g1293.1	A0A2P6PP97	82.3	1.3e-39	164.9	Putative transcription factor MYB-HB-like family	PE 4	NA	NA	NA	NA	GO:0003677	DNA binding	NA	NA
Ppy00g1296.1	M5VMR3	93.5	3.3e-277	956.4	3-ketoacyl-CoA synthase	PE 3	2.3.1.-	IEA	GO:0006633	fatty acid biosynthetic process	GO:0016747	transferase activity, transferring acyl groups other than amino-acyl groups	GO:0016021	integral component of membrane
Ppy00g1297.1	A0A498J499	96.8	7.4e-48	192.2	NA	PE 4	NA	NA	NA	NA	GO:0003677	DNA binding	GO:0005634	nucleus
Ppy00g1301.1	A0A498HZE8	93.8	8.7e-147	522.3	NA	PE 4	NA	NA	NA	NA	NA	NA	NA	NA
Ppy00g1302.1	A0A498J0V5	96.5	0	1735.7	NA	PE 4	NA	NA	NA	NA	NA	NA	NA	NA
Ppy00g1303.1	A0A498J1P1	81.9	1.5e-60	235	NA	PE 4	NA	NA	NA	NA	NA	NA	NA	NA
Ppy00g1304.1	A0A498J1P1	93.1	5e-104	379.8	NA	PE 4	NA	NA	NA	NA	NA	NA	NA	NA
Ppy00g1305.1	M5VNR4	82.6	5.5e-47	189.5	NA	PE 3	NA	IEA	GO:0006412	translation	GO:0003735	structural constituent of ribosome	GO:0005840	ribosome
Ppy00g1306.1	A0A498J2Q0	92.3	0	1027.7	NA	PE 4	NA	NA	NA	NA	NA	NA	NA	NA
Ppy00g1308.1	A0A498J491	95.9	2.3e-161	570.9	NA	PE 4	NA	NA	NA	NA	NA	NA	GO:0016021	integral component of membrane
Ppy00g1309.1	A0A498IYH6	92.4	4.7e-254	879.4	NA	PE 4	NA	NA	NA	NA	NA	NA	NA	NA
Ppy00g1311.1	M5W243	88	1.5e-218	761.5	NA	PE 3	NA	NA	NA	NA	GO:0004674	protein serine/threonine kinase activity	GO:0016021	integral component of membrane
Ppy00g1312.1	A0A314XX26	89.9	4.7e-249	862.8	Adenylyl cyclase-associated protein	PE 3	NA	IEA	GO:0007010	cytoskeleton organization	GO:0003779	actin binding	NA	NA
Ppy00g1313.1	A0A2P6PP37	81.2	8.1e-220	765.8	Putative glucan endo-1,3-beta-D-glucosidase	PE 3	3.2.1.39	IEA	GO:0005975	carbohydrate metabolic process	GO:0042973	glucan endo-1,3-beta-D-glucosidase activity	NA	NA
Ppy00g1314.1	A0A314XP74	96	3.5e-215	750	Guanine nucleotide-binding protein subunit beta-2	PE 4	NA	IEA	GO:0007165	signal transduction	NA	NA	GO:0005886	plasma membrane
Ppy00g1315.1	A0A314YA76	93.4	0	1611.7	Coatomer subunit gamma	PE 3	NA	IEA	GO:0016192	vesicle-mediated transport	GO:0005198	structural molecule activity	GO:0030126	COPI vesicle coat
Ppy00g1316.1	A0A498IYX2	85.4	0	1362.4	NA	PE 4	NA	NA	NA	NA	NA	NA	NA	NA
Ppy00g1318.1	M5VXP5	98.5	3e-115	417.2	NA	PE 4	NA	NA	NA	NA	GO:0003924	GTPase activity	NA	NA
Ppy00g1319.1	A0A498JX49	82.9	0	1597.8	NA	PE 4	NA	NA	NA	NA	GO:0003677	DNA binding	GO:0005634	nucleus
Ppy00g1323.1	A0A315A0L8	85.1	9.9e-170	599	Protein MITOFERRINLIKE 1 chloroplastic	PE 3	NA	NA	NA	NA	GO:0022857	transmembrane transporter activity	GO:0016021	integral component of membrane
Ppy00g1327.1	A0A498JY02	93.9	2.5e-230	800.4	NA	PE 4	NA	NA	NA	NA	NA	NA	NA	NA
Ppy00g1328.1	A0A498K2D4	98.6	3e-126	453.8	NA	PE 4	NA	NA	NA	NA	NA	NA	NA	NA
Ppy00g1329.1	A0A498K1B1	96	6.2e-175	615.9	NA	PE 4	NA	NA	NA	NA	NA	NA	NA	NA
Ppy00g1332.1	A0A251MRM3	86.5	0	1882.5	NA	PE 3	NA	NA	NA	NA	GO:0005524	ATP binding	GO:0016021	integral component of membrane
Ppy00g1341.1	M5VL36	98.4	7.5e-134	479.2	Eukaryotic translation initiation factor 6	PE 3	NA	IEA	GO:0042273	ribosomal large subunit biogenesis	GO:0043023	ribosomal large subunit binding	GO:0005737	cytoplasm
Ppy00g1342.1	A0A498JXZ4	96.8	3.5e-198	693.3	NA	PE 4	NA	NA	NA	NA	NA	NA	GO:0016021	integral component of membrane
Ppy00g1343.1	A0A498K2C5	97.1	2.3e-135	484.2	NA	PE 4	NA	NA	NA	NA	NA	NA	NA	NA
Ppy00g1344.1	A0A498K1A1	96.1	5.2e-124	446.4	NA	PE 4	NA	NA	NA	NA	GO:0120013	intermembrane lipid transfer activity	GO:0005737	cytoplasm
Ppy00g1346.1	A0A498HGQ8	90.9	1.4e-43	177.9	NA	PE 4	NA	NA	NA	NA	GO:0004672	protein kinase activity	GO:0016021	integral component of membrane
Ppy00g1348.1	A0A498K465	98.3	1.1e-134	481.9	NA	PE 4	NA	NA	NA	NA	NA	NA	NA	NA
Ppy00g1349.1	M5VIZ0	94	1.6e-268	927.5	NA	PE 4	NA	IEA	GO:0007033	vacuole organization	NA	NA	GO:0009705	plant-type vacuole membrane
Ppy00g1350.1	M5VX95	93.8	1.9e-165	584.7	GDP-mannose transporter	PE 2	NA	NA	NA	NA	NA	NA	GO:0016021	integral component of membrane
Ppy00g1351.1	A0A498JYM6	95.9	1.3e-117	425.2	NA	PE 4	NA	NA	NA	NA	NA	NA	NA	NA
Ppy00g1352.1	A0A2H3XK27	86.4	3e-282	973.4	vacuolar protein sorting-associated protein 45 homolog isoform X1	PE 3	NA	IEA	GO:0006904	vesicle docking involved in exocytosis	NA	NA	NA	NA
Ppy00g1353.1	M5VIJ3	86.2	0	1172.1	Hexosyltransferase	PE 3	2.4.1.-	NA	NA	NA	GO:0016757	transferase activity, transferring glycosyl groups	GO:0016021	integral component of membrane
Ppy00g1354.1	M5VIR1	83.1	0	1117.4	Hexosyltransferase	PE 3	2.4.1.-	NA	NA	NA	GO:0016757	transferase activity, transferring glycosyl groups	GO:0016021	integral component of membrane
Ppy00g1355.1	A0A498K191	96.1	9.8e-168	592	NA	PE 4	NA	NA	NA	NA	NA	NA	NA	NA
Ppy00g1356.1	A0A2P6RRQ2	83.3	3.2e-51	203.8	NA	PE 3	NA	NA	NA	NA	NA	NA	NA	NA
Ppy00g1361.1	A0A314ZT77	90	7.8e-257	888.6	Carboxypeptidase	PE 3	3.4.16.-	NA	NA	NA	GO:0004185	serine-type carboxypeptidase activity	NA	NA
Ppy00g1363.1	A0A498JYA4	92.6	1.3e-204	714.9	NA	PE 4	NA	NA	NA	NA	NA	NA	NA	NA
Ppy00g1365.1	A0A498JXX9	92	4.8e-178	626.3	NA	PE 4	NA	NA	NA	NA	NA	NA	NA	NA
Ppy00g1366.1	A0A498K2A7	92.4	5.2e-104	379.8	NA	PE 4	NA	NA	NA	NA	NA	NA	NA	NA
Ppy00g1367.1	A0A142LXC0	99.5	1.9e-222	774.2	Alcohol dehydrogenase	PE 2	NA	NA	NA	NA	GO:0008270	zinc ion binding	NA	NA
Ppy00g1369.1	A0A498K438	96.1	9.1e-152	538.9	NA	PE 4	NA	NA	NA	NA	NA	NA	NA	NA
Ppy00g1370.1	P48977	96.3	1e-214	748.4	Alcohol dehydrogenase	PE 2	1.1.1.1	NA	NA	NA	GO:0008270	zinc ion binding	GO:0005737	cytoplasm
Ppy00g1371.1	M5W158	88.4	0	1899	Transcription elongation factor SPT5	PE 3	NA	IEA	GO:0006412	translation	GO:0003735	structural constituent of ribosome	GO:0005634	nucleus
Ppy00g1375.1	A0A314XV00	88.4	3.4e-135	483.8	PsbP domain-containing protein 4 chloroplastic	PE 4	NA	IEA	GO:0015979	photosynthesis	GO:0005509	calcium ion binding	GO:0009654	photosystem II oxygen evolving complex
Ppy00g1376.1	A0A498JXB6	96.2	0	1090.5	NA	PE 4	NA	NA	NA	NA	NA	NA	NA	NA
Ppy00g1377.1	M5VKV8	83.1	8.1e-118	426	Bidirectional sugar transporter SWEET	PE 3	NA	IEA	GO:0051260	protein homooligomerization	GO:0051119	sugar transmembrane transporter activity	GO:0005887	integral component of plasma membrane
Ppy00g1379.1	A0A2P6PSJ0	84.8	0	1538.9	Putative LIM-domain binding protein/SEUSS	PE 4	NA	NA	NA	NA	NA	NA	NA	NA
Ppy00g1380.1	A0A498K2Q7	96.1	3.8e-95	350.1	NA	PE 4	NA	NA	NA	NA	NA	NA	NA	NA
Ppy00g1382.1	A0A2C9U8Y3	82.5	5.1e-140	500	NA	PE 4	NA	IEA	GO:0006506	GPI anchor biosynthetic process	GO:0017176	phosphatidylinositol N-acetylglucosaminyltransferase activity	GO:0016021	integral component of membrane
Ppy00g1383.1	A0A251MU55	90.2	1.5e-197	691.4	NA	PE 4	NA	IEA	GO:0042256	mature ribosome assembly	GO:0003676	nucleic acid binding	NA	NA
Ppy00g1384.1	A0A498JVU1	97.9	0	1085.1	NA	PE 4	NA	NA	NA	NA	GO:0003676	nucleic acid binding	NA	NA
Ppy00g1385.1	D9ZJB0	89.8	0	1025.8	SCL domain class transcription factor	PE 2	NA	NA	NA	NA	NA	NA	NA	NA
Ppy00g1387.1	A0A498JXT8	96.9	8.2e-203	708.8	NA	PE 4	NA	NA	NA	NA	NA	NA	NA	NA
Ppy00g1389.1	M5VKD3	85.8	1.3e-157	558.5	NA	PE 4	NA	NA	NA	NA	NA	NA	GO:0016021	integral component of membrane
Ppy00g1393.1	A0A314Y989	92.5	4.6e-198	693.3	ATP phosphoribosyltransferase 1 chloroplastic	PE 3	NA	IEA	GO:0000105	histidine biosynthetic process	GO:0003879	ATP phosphoribosyltransferase activity	GO:0005737	cytoplasm
Ppy00g1394.1	A0A498K412	98.1	1.7e-113	411.4	NA	PE 4	NA	NA	NA	NA	GO:0005525	GTP binding	NA	NA
Ppy00g1395.1	A0A498JX94	95.6	1.4e-92	341.7	NA	PE 4	NA	NA	NA	NA	NA	NA	GO:0005739	mitochondrion
Ppy00g1396.1	A0A251MR40	90	2.3e-154	547.7	NA	PE 4	NA	NA	NA	NA	NA	NA	NA	NA
Ppy00g1397.1	A0A498JVT9	95.9	3.5e-218	760	NA	PE 4	NA	NA	NA	NA	NA	NA	NA	NA
Ppy00g1398.1	A0A498JYH1	98.4	7.3e-260	898.7	NA	PE 4	NA	NA	NA	NA	GO:0016779	nucleotidyltransferase activity	NA	NA
Ppy00g1400.1	A0A498JXS9	92.8	0	1147.5	NA	PE 4	NA	NA	NA	NA	NA	NA	NA	NA
Ppy00g1403.1	A0A498K255	96.3	0	10413.5	NA	PE 4	NA	NA	NA	NA	NA	NA	NA	NA
Ppy00g1404.1	A0A498K2P6	93.6	5.4e-158	559.7	NA	PE 4	NA	NA	NA	NA	NA	NA	NA	NA
Ppy00g1405.1	M5VJR7	85.6	8.4e-147	522.7	NA	PE 3	NA	NA	NA	NA	GO:0016491	oxidoreductase activity	NA	NA
Ppy00g1407.1	A0A314ZU58	82.6	4.6e-169	596.7	NA	PE 3	NA	NA	NA	NA	GO:0016491	oxidoreductase activity	NA	NA
Ppy00g1411.1	A0A314YLN7	80.8	7.1e-162	572.8	Protein DMR6-LIKE OXYGENASE 1	PE 3	NA	NA	NA	NA	GO:0046872	metal ion binding	NA	NA
Ppy00g1412.1	A0A2P6PSN7	85.8	1.8e-257	891	Putative target of Myb protein	PE 4	NA	IEA	GO:0006886	intracellular protein transport	NA	NA	GO:0005623	cell
Ppy00g1413.1	A0A498JYG1	98.4	8e-147	522.3	NA	PE 4	NA	NA	NA	NA	NA	NA	NA	NA
Ppy00g1414.1	A0A498IR07	90.3	0	1494.2	NA	PE 4	NA	NA	NA	NA	GO:0008168	methyltransferase activity	GO:0016021	integral component of membrane
Ppy00g1416.1	M5VHS4	80.9	1e-34	148.7	NA	PE 3	NA	NA	NA	NA	GO:0043531	ADP binding	NA	NA
Ppy00g1417.1	A0A498JVS6	95	1.1e-175	618.6	NA	PE 4	NA	NA	NA	NA	NA	NA	NA	NA
Ppy00g1421.1	A0A498K236	82.2	1.7e-114	414.8	NA	PE 4	NA	NA	NA	NA	NA	NA	NA	NA
Ppy00g1422.1	A0A498K236	84.6	1.2e-120	435.3	NA	PE 4	NA	NA	NA	NA	NA	NA	NA	NA
Ppy00g1424.1	A0A498IYS2	81.7	5.9e-48	193	NA	PE 4	NA	NA	NA	NA	NA	NA	NA	NA
Ppy00g1427.1	A0A498K236	81.1	5.7e-36	152.9	NA	PE 4	NA	NA	NA	NA	NA	NA	NA	NA
Ppy00g1429.1	A0A498K2L4	97	3e-132	473.8	NA	PE 4	NA	NA	NA	NA	NA	NA	NA	NA
Ppy00g1431.1	A0A498JVP5	93.1	4.9e-61	236.5	NA	PE 4	NA	NA	NA	NA	NA	NA	NA	NA
Ppy00g1432.1	A0A251MQR8	86.8	3.5e-107	390.6	NA	PE 4	NA	IEA	GO:0000712	resolution of meiotic recombination intermediates	NA	NA	NA	NA
Ppy00g1433.1	M5WD87	91.3	0	1677.5	NA	PE 4	NA	IEA	GO:0008652	cellular amino acid biosynthetic process	GO:0004072	aspartate kinase activity	NA	NA
Ppy00g1434.1	A0A251MTP4	84.3	0	1172.1	NA	PE 3	NA	IEA	GO:0006427	histidyl-tRNA aminoacylation	GO:0004821	histidine-tRNA ligase activity	GO:0005737	cytoplasm
Ppy00g1435.1	A0A498K218	97.7	5.3e-194	679.5	NA	PE 4	NA	NA	NA	NA	NA	NA	NA	NA
Ppy00g1436.1	A0A498K0Z6	94.4	3.2e-126	453.8	NA	PE 4	NA	NA	NA	NA	NA	NA	NA	NA
Ppy00g1437.1	A0A314YQU3	80.4	6.1e-40	166	Molybdopterin synthase sulfur carrier subunit	PE 3	NA	IEA	GO:0006777	Mo-molybdopterin cofactor biosynthetic process	GO:0030366	molybdopterin synthase activity	GO:0005829	cytosol
Ppy00g1438.1	A0A498IR55	95.8	1.7e-170	601.3	NA	PE 4	NA	NA	NA	NA	GO:0046872	metal ion binding	NA	NA
Ppy00g1439.1	A0A498K2K1	90.8	6.3e-52	206.1	NA	PE 4	NA	NA	NA	NA	NA	NA	NA	NA
Ppy00g1440.1	A0A314YPW8	86.7	9.3e-58	225.7	Pentatricopeptide repeat-containing protein	PE 4	NA	NA	NA	NA	GO:0008270	zinc ion binding	NA	NA
Ppy00g1441.1	A0A498JX43	97.2	2e-268	927.2	NA	PE 4	NA	NA	NA	NA	NA	NA	NA	NA
Ppy00g1442.1	A0A498JVN4	96.8	0	1708.7	NA	PE 4	NA	NA	NA	NA	GO:0005524	ATP binding	NA	NA
Ppy00g1443.1	M5VIY5	84.1	4.4e-245	849.7	Endoglucanase	PE 3	3.2.1.4	IEA	GO:0030245	cellulose catabolic process	GO:0008810	cellulase activity	NA	NA
Ppy00g1444.1	A0A251N6B4	88.5	2.2e-199	697.6	NA	PE 3	NA	NA	NA	NA	GO:0016149	translation release factor activity, codon specific	NA	NA
Ppy00g1445.1	A0A498JYC6	97	0	1499.2	NA	PE 4	NA	NA	NA	NA	GO:0008270	zinc ion binding	NA	NA
Ppy00g1446.1	A0A498JXN1	97.2	0	1280	NA	PE 4	NA	NA	NA	NA	NA	NA	NA	NA
Ppy00g1447.1	A0A498K3V9	94.5	0	1140.6	NA	PE 4	NA	NA	NA	NA	NA	NA	NA	NA
Ppy00g1448.1	A0A498JX35	81.5	2.1e-206	721.1	NA	PE 4	NA	NA	NA	NA	NA	NA	NA	NA
Ppy00g1449.1	A0A314Z6J2	95.1	0	1662.9	Dynamin-2A-like	PE 3	NA	NA	NA	NA	GO:0003924	GTPase activity	NA	NA
Ppy00g1453.1	A0A498JXM4	93.6	6.4e-145	516.2	NA	PE 4	NA	NA	NA	NA	NA	NA	NA	NA
Ppy00g1454.1	A0A315ATH3	82.7	2e-153	544.7	Glycerophosphodiester phosphodiesterase GDPD4	PE 4	NA	IEA	GO:0006629	lipid metabolic process	GO:0008889	glycerophosphodiester phosphodiesterase activity	GO:0016021	integral component of membrane
Ppy00g1455.1	A0A498K1Z8	93.9	8.5e-90	332.4	NA	PE 4	NA	NA	NA	NA	NA	NA	GO:0016021	integral component of membrane
Ppy00g1457.1	A0A314ZC55	90.2	1.2e-132	475.3	Phytolongin Phyl1.1	PE 3	NA	NA	NA	NA	NA	NA	GO:0016021	integral component of membrane
Ppy00g1460.1	A0A498K3U6	96.7	9.8e-229	795	NA	PE 4	NA	NA	NA	NA	NA	NA	NA	NA
Ppy00g1462.1	A0A498JYA6	97.4	0	1330.5	NA	PE 4	NA	NA	NA	NA	GO:0046872	metal ion binding	NA	NA
Ppy00g1464.1	A0A498JXW3	97.2	0	1195.6	NA	PE 4	NA	NA	NA	NA	GO:0022857	transmembrane transporter activity	GO:0016021	integral component of membrane
Ppy00g1465.1	A0A314ZG78	82.7	7.2e-80	299.7	NA	PE 4	NA	IEA	GO:0000724	double-strand break repair via homologous recombination	GO:0003677	DNA binding	NA	NA
Ppy00g1466.1	A0A498K0W7	93.4	5e-164	579.7	NA	PE 4	NA	NA	NA	NA	GO:0003723	RNA binding	NA	NA
Ppy00g1468.1	W8T3M8	93.8	1.5e-151	538.1	Chlorophyll a-b binding protein, chloroplastic	PE 2	NA	IEA	GO:0009765	photosynthesis, light harvesting	GO:0016168	chlorophyll binding	GO:0009523	photosystem II
Ppy00g1469.1	A0A498K3T9	92	2.9e-74	280.8	NA	PE 4	NA	NA	NA	NA	NA	NA	GO:0016021	integral component of membrane
Ppy00g1470.1	A0A498JX18	96.4	3.8e-223	776.5	NA	PE 4	NA	NA	NA	NA	NA	NA	NA	NA
Ppy00g1471.1	A0A498IR49	90.5	0	1031.9	NA	PE 4	NA	NA	NA	NA	NA	NA	NA	NA
Ppy00g1474.1	A0A498JVL5	94.6	5.4e-79	296.2	NA	PE 4	NA	NA	NA	NA	NA	NA	NA	NA
Ppy00g1476.1	A0A498JVM3	87	0	1220.7	NA	PE 4	NA	NA	NA	NA	NA	NA	NA	NA
Ppy00g1477.1	A0A498IIA7	92.6	2.4e-71	270.8	NA	PE 4	NA	NA	NA	NA	NA	NA	NA	NA
Ppy00g1478.1	A0A498JQM2	94.9	6.2e-136	486.1	NA	PE 4	NA	NA	NA	NA	NA	NA	NA	NA
Ppy00g1483.1	A0A498JYL3	85	4.2e-215	750	NA	PE 4	NA	NA	NA	NA	NA	NA	NA	NA
Ppy00g1484.1	D9ZJ72	97	8.2e-189	662.1	MYBR domain class transcription factor	PE 2	NA	NA	NA	NA	GO:0003677	DNA binding	GO:0005634	nucleus
Ppy00g1485.1	A0A498JNT9	94.8	0	1826.6	NA	PE 4	NA	NA	NA	NA	NA	NA	NA	NA
Ppy00g1486.1	A0A498JVJ0	92	5.4e-135	483	NA	PE 4	NA	NA	NA	NA	NA	NA	NA	NA
Ppy00g1487.1	A0A498JUL3	95.2	1e-169	599	NA	PE 4	NA	NA	NA	NA	GO:0003700	DNA-binding transcription factor activity	GO:0005634	nucleus
Ppy00g1488.1	A0A498JTS7	88.9	5.4e-104	379.8	NA	PE 4	NA	NA	NA	NA	NA	NA	NA	NA
Ppy00g1489.1	A0A498JQM9	96.4	1.6e-265	917.5	NA	PE 4	NA	NA	NA	NA	NA	NA	NA	NA
Ppy00g1490.1	A0A498JN99	96.9	1.5e-182	641.3	NA	PE 4	NA	NA	NA	NA	GO:0008138	protein tyrosine/serine/threonine phosphatase activity	NA	NA
Ppy00g1491.1	A0A498JYM2	86.1	1.2e-170	602.1	NA	PE 4	NA	NA	NA	NA	GO:0098599	palmitoyl hydrolase activity	NA	NA
Ppy00g1492.1	A0A498K6J9	86	2.3e-110	401	NA	PE 4	NA	NA	NA	NA	NA	NA	NA	NA
Ppy00g1493.1	A0A498JVJ9	93.3	0	1642.5	NA	PE 4	NA	NA	NA	NA	NA	NA	NA	NA
Ppy00g1494.1	A0A061G531	94.1	3.7e-112	407.1	Ribosomal protein L15	PE 3	NA	IEA	GO:0006412	translation	GO:0003735	structural constituent of ribosome	GO:0005840	ribosome
Ppy00g1495.1	A0A498JTJ8	96.8	7.5e-137	489.2	NA	PE 4	NA	NA	NA	NA	NA	NA	NA	NA
Ppy00g1497.1	A0A314Z6E3	90.4	1e-195	685.3	Phosphatidylserine decarboxylase proenzyme 1, mitochondrial	PE 3	4.1.1.65	IEA	GO:0006646	phosphatidylethanolamine biosynthetic process	GO:0004609	phosphatidylserine decarboxylase activity	GO:0031305	integral component of mitochondrial inner membrane
Ppy00g1501.1	A0A314Z094	90.2	1.1e-169	598.6	Formyltetrahydrofolate deformylase 1 mitochondrial isoform X1	PE 4	NA	IEA	GO:0006189	'de novo' IMP biosynthetic process	GO:0008864	formyltetrahydrofolate deformylase activity	NA	NA
Ppy00g1502.1	A0A498JTU7	96	2.4e-214	747.3	NA	PE 4	NA	NA	NA	NA	NA	NA	NA	NA
Ppy00g1503.1	M5WBN1	89.9	1.6e-123	444.9	NA	PE 3	NA	NA	NA	NA	GO:0015267	channel activity	GO:0016021	integral component of membrane
Ppy00g1512.1	A0A498KH11	80.4	5.3e-46	186.4	NA	PE 4	NA	NA	NA	NA	NA	NA	NA	NA
Ppy00g1530.1	A0A314XLW7	85	1e-45	185.3	Protein TRIGALACTOSYLDIACYLGLYCEROL 4 chloroplastic	PE 4	NA	NA	NA	NA	NA	NA	NA	NA
Ppy00g1533.1	A0A498KH11	82.5	1.4e-125	451.8	NA	PE 4	NA	NA	NA	NA	NA	NA	NA	NA
Ppy00g1536.1	A0A498KH11	88	1.9e-47	191	NA	PE 4	NA	NA	NA	NA	NA	NA	NA	NA
Ppy00g1537.1	A0A498KH11	84.7	4.2e-81	303.5	NA	PE 4	NA	NA	NA	NA	NA	NA	NA	NA
Ppy00g1539.1	A0A498JGU6	83.6	1.2e-44	181.8	NA	PE 4	NA	NA	NA	NA	NA	NA	NA	NA
Ppy00g1541.1	A0A498KH11	80.2	7.4e-89	329.3	NA	PE 4	NA	NA	NA	NA	NA	NA	NA	NA
Ppy00g1545.1	A0A498KH11	80.2	1.7e-34	147.9	NA	PE 4	NA	NA	NA	NA	NA	NA	NA	NA
Ppy00g1546.1	A0A498KH11	84.3	1.7e-48	194.5	NA	PE 4	NA	NA	NA	NA	NA	NA	NA	NA
Ppy00g1549.1	A0A498JGU6	83.6	1.2e-44	181.8	NA	PE 4	NA	NA	NA	NA	NA	NA	NA	NA
Ppy00g1554.1	A0A498KH11	84.4	3.6e-82	307.4	NA	PE 4	NA	NA	NA	NA	NA	NA	NA	NA
Ppy00g1558.1	A0A314YWS4	81.3	5.8e-60	233	10 kDa chaperonin	PE 3	NA	IEA	GO:0006457	protein folding	NA	NA	GO:0005737	cytoplasm
Ppy00g1559.1	A0A498JEI6	97.4	1.8e-129	464.5	NA	PE 4	NA	NA	NA	NA	NA	NA	NA	NA
Ppy00g1561.1	A0A498JDQ2	92.3	3e-167	590.5	NA	PE 4	NA	NA	NA	NA	NA	NA	NA	NA
Ppy00g1562.1	A0A498JEM1	99.1	4.3e-247	856.3	NA	PE 4	NA	NA	NA	NA	NA	NA	GO:0005737	cytoplasm
Ppy00g1571.1	A0A498JEJ5	81	6.3e-75	283.1	NA	PE 4	NA	NA	NA	NA	NA	NA	NA	NA
Ppy00g1580.1	A0A314YWF0	86.5	3e-93	344	ATP synthase subunit delta mitochondrial-like	PE 3	NA	IEA	GO:0015986	ATP synthesis coupled proton transport	GO:0046933	proton-transporting ATP synthase activity, rotational mechanism	GO:0045261	proton-transporting ATP synthase complex, catalytic core F(1)
Ppy00g1583.1	A7UGD8	90.4	9.7e-223	775.4	Ser/thr protein kinase	PE 3	NA	NA	NA	NA	GO:0005524	ATP binding	NA	NA
Ppy00g1585.1	A0A2P6SEI9	82.5	2.3e-103	377.9	Bidirectional sugar transporter SWEET	PE 3	NA	IEA	GO:0008643	carbohydrate transport	NA	NA	GO:0016021	integral component of membrane
Ppy00g1587.1	A0A498JGY5	90.2	3.3e-83	310.5	NA	PE 4	NA	NA	NA	NA	GO:0003743	translation initiation factor activity	NA	NA
Ppy00g1590.1	A0A498JBY0	94.1	0	3498.8	NA	PE 4	NA	NA	NA	NA	NA	NA	NA	NA
Ppy00g1591.1	A0A498JCS6	97.4	2.6e-229	797	NA	PE 4	NA	NA	NA	NA	NA	NA	NA	NA
Ppy00g1592.1	A0A068UY13	85.7	2e-47	191	NA	PE 3	NA	IEA	GO:0006412	translation	GO:0003735	structural constituent of ribosome	GO:0005840	ribosome
Ppy00g1593.1	A0A498JI03	98.4	5.6e-290	998.8	NA	PE 4	NA	NA	NA	NA	GO:0016308	1-phosphatidylinositol-4-phosphate 5-kinase activity	GO:0016021	integral component of membrane
Ppy00g1594.1	A0A2P5CCS3	94.5	2.2e-161	570.9	Casein kinase II subunit beta	PE 3	NA	NA	NA	NA	GO:0016301	kinase activity	GO:0005956	protein kinase CK2 complex
Ppy00g1595.1	M5X847	85	1.5e-256	887.9	NA	PE 3	NA	NA	NA	NA	GO:0020037	heme binding	GO:0016021	integral component of membrane
Ppy00g1598.1	A0A498I3W9	92.4	1.3e-60	235	NA	PE 4	NA	NA	NA	NA	NA	NA	NA	NA
Ppy00g1600.1	A0A498JEM0	92.1	3.5e-244	846.7	NA	PE 4	NA	NA	NA	NA	NA	NA	NA	NA
Ppy00g1603.1	A0A498I4Y4	85.2	1.9e-143	511.5	NA	PE 4	NA	NA	NA	NA	NA	NA	NA	NA
Ppy00g1610.1	M5XDJ3	90.7	5.3e-107	389.8	NA	PE 4	NA	IEA	GO:0007264	small GTPase mediated signal transduction	GO:0003924	GTPase activity	NA	NA
Ppy00g1611.1	A0A498JHT6	89	1e-210	735.3	NA	PE 4	NA	NA	NA	NA	NA	NA	NA	NA
Ppy00g1612.1	A0A498JEN0	98.5	0	1510.7	NA	PE 4	NA	NA	NA	NA	GO:0003723	RNA binding	NA	NA
Ppy00g1615.1	A0A498JDW1	90.1	7.5e-82	305.8	NA	PE 4	NA	NA	NA	NA	NA	NA	NA	NA
Ppy00g1616.1	A0A498HFF2	86.8	3e-156	553.9	NA	PE 4	NA	NA	NA	NA	NA	NA	NA	NA
Ppy00g1617.1	A0A498HFF2	91.9	0	1118.6	NA	PE 4	NA	NA	NA	NA	NA	NA	NA	NA
Ppy00g1618.1	A0A251PWZ0	87.1	0	2169	NA	PE 3	NA	NA	NA	NA	GO:0016887	ATPase activity	GO:0016021	integral component of membrane
Ppy00g1620.1	A0A498HDA9	97.1	0	2058.9	NA	PE 4	NA	NA	NA	NA	NA	NA	NA	NA
Ppy00g1621.1	M5WQY1	91.8	0	1206.8	NA	PE 3	NA	IEA	GO:0006457	protein folding	GO:0051082	unfolded protein binding	NA	NA
Ppy00g1624.1	A0A498HC41	94.6	0	1662.5	NA	PE 4	NA	NA	NA	NA	NA	NA	NA	NA
Ppy00g1625.1	A0A251PWW7	81.3	0	4269.9	NA	PE 4	NA	NA	NA	NA	NA	NA	NA	NA
Ppy00g1626.1	A0A498HI22	95.8	0	1427.5	NA	PE 4	NA	NA	NA	NA	NA	NA	NA	NA
Ppy00g1627.1	M5XHF3	90.8	0	1489.6	NA	PE 4	NA	IEA	GO:0009416	response to light stimulus	GO:0008270	zinc ion binding	GO:0009507	chloroplast
Ppy00g1629.1	M5WS35	84.1	5.1e-82	306.6	NA	PE 3	NA	NA	NA	NA	NA	NA	NA	NA
Ppy00g1631.1	A0A0K0L6D8	87.1	0	2330.4	P glycoprotein 1	PE 2	NA	NA	NA	NA	GO:0005524	ATP binding	GO:0016021	integral component of membrane
Ppy00g1632.1	M5WA46	95	2.7e-72	273.9	NA	PE 4	NA	NA	NA	NA	NA	NA	NA	NA
Ppy00g1633.1	A0A1P8C4I8	87.2	2.8e-168	594	MYB7	PE 2	NA	NA	NA	NA	GO:0003677	DNA binding	GO:0005634	nucleus
Ppy00g1635.1	A0A498K7A2	91.9	0	1110.5	NA	PE 4	NA	NA	NA	NA	NA	NA	NA	NA
Ppy00g1637.1	A0A314YZ60	97.7	5.1e-225	782.7	S-adenosylmethionine synthase	PE 3	2.5.1.6	IEA	GO:0006556	S-adenosylmethionine biosynthetic process	GO:0046872	metal ion binding	NA	NA
Ppy00g1638.1	A0A498IFM9	81	1.9e-59	231.1	NA	PE 4	NA	NA	NA	NA	NA	NA	NA	NA
Ppy00g1641.1	A0A498IFM9	91.9	5.5e-233	809.3	NA	PE 4	NA	NA	NA	NA	GO:0003824	catalytic activity	NA	NA
Ppy00g1642.1	A0A498K197	95.2	4.7e-53	209.5	NA	PE 4	NA	NA	NA	NA	NA	NA	NA	NA
Ppy00g1645.1	C0IRI2	96.9	4.1e-174	613.2	Xyloglucan endotransglucosylase/hydrolase	PE 2	2.4.1.207	IEA	GO:0071555	cell wall organization	GO:0016762	xyloglucan:xyloglucosyl transferase activity	GO:0005618	cell wall
Ppy00g1646.1	A0A498JZ80	98.1	1.5e-235	817.8	NA	PE 4	NA	NA	NA	NA	NA	NA	NA	NA
Ppy00g1647.1	A0A498K1M3	95.9	3.1e-288	993	NA	PE 4	NA	NA	NA	NA	GO:0016740	transferase activity	GO:0016021	integral component of membrane
Ppy00g1650.1	M5W1Q1	94.2	3.4e-274	946.4	Serine/threonine protein phosphatase 2A regulatory subunit	PE 3	NA	IEA	GO:0007165	signal transduction	GO:0019888	protein phosphatase regulator activity	GO:0000159	protein phosphatase type 2A complex
Ppy00g1652.1	A0A2P6RB30	83.8	2e-239	830.9	Pectate lyase	PE 3	4.2.2.2	IEA	GO:0045490	pectin catabolic process	GO:0030570	pectate lyase activity	GO:0016021	integral component of membrane
Ppy00g1654.1	A0A498JZ73	90.3	5.7e-180	632.9	NA	PE 4	NA	NA	NA	NA	NA	NA	NA	NA
Ppy00g1661.1	A0A251P4K1	86.3	1.4e-168	595.1	NA	PE 3	NA	NA	NA	NA	GO:0022857	transmembrane transporter activity	GO:0016021	integral component of membrane
Ppy00g1662.1	A0A498HTV0	87.4	6.5e-196	686	NA	PE 4	NA	NA	NA	NA	NA	NA	NA	NA
Ppy00g1663.1	A0A498HPT3	96.9	1.6e-262	907.5	NA	PE 4	NA	NA	NA	NA	NA	NA	NA	NA
Ppy00g1664.1	A0A498JP09	91	2.4e-86	320.9	NA	PE 4	NA	NA	NA	NA	NA	NA	NA	NA
Ppy00g1665.1	A0A251P125	84.3	1.8e-229	797.7	NA	PE 4	NA	NA	NA	NA	NA	NA	GO:0016021	integral component of membrane
Ppy00g1668.1	A0A498JNW7	82.4	7.7e-80	299.3	NA	PE 4	NA	NA	NA	NA	NA	NA	NA	NA
Ppy00g1670.1	A0A498KFA6	85.9	1.2e-126	455.3	NA	PE 4	NA	NA	NA	NA	NA	NA	NA	NA
Ppy00g1671.1	A0A498HP45	97.6	2e-142	507.7	NA	PE 4	NA	NA	NA	NA	GO:0008270	zinc ion binding	NA	NA
Ppy00g1674.1	A0A498HQP9	92	6e-165	582.8	NA	PE 4	NA	NA	NA	NA	NA	NA	NA	NA
Ppy00g1675.1	A0A498HMP4	97.2	0	2106.6	NA	PE 4	NA	NA	NA	NA	GO:0046872	metal ion binding	GO:0005634	nucleus
Ppy00g1676.1	A0A498IR49	98.4	0	1133.6	NA	PE 4	NA	NA	NA	NA	NA	NA	NA	NA
Ppy00g1677.1	A0A498IR49	98.6	0	1136.7	NA	PE 4	NA	NA	NA	NA	NA	NA	NA	NA
Ppy00g1680.1	A0A498IR98	96	2.9e-80	300.4	NA	PE 4	NA	NA	NA	NA	NA	NA	GO:0016021	integral component of membrane
Ppy00g1682.1	M5W8B8	96.2	3.2e-160	567	Chlorophyll a-b binding protein, chloroplastic	PE 3	NA	IEA	GO:0009765	photosynthesis, light harvesting	GO:0019904	protein domain specific binding	GO:0009517	PSII associated light-harvesting complex II
Ppy00g1684.1	A0A498IUC4	94	1.7e-159	564.7	NA	PE 4	NA	NA	NA	NA	GO:0003723	RNA binding	NA	NA
Ppy00g1685.1	A0A498IU67	97.1	4.7e-215	749.6	NA	PE 4	NA	NA	NA	NA	NA	NA	NA	NA
Ppy00g1687.1	A0A314ZC65	83.9	8.7e-200	699.1	Hexosyltransferase	PE 3	2.4.1.-	IEA	GO:0006486	protein glycosylation	GO:0008378	galactosyltransferase activity	GO:0016021	integral component of membrane
Ppy00g1690.1	A0A498IWC7	95.7	5.8e-229	795.8	NA	PE 4	NA	NA	NA	NA	NA	NA	NA	NA
Ppy00g1693.1	A0A498IQG3	88	1.6e-208	728	NA	PE 4	NA	NA	NA	NA	NA	NA	NA	NA
Ppy00g1695.1	A0A498IQV6	88.5	3.3e-56	220.3	NA	PE 4	NA	NA	NA	NA	NA	NA	NA	NA
Ppy00g1708.1	A0A498K255	80.5	1.2e-117	425.6	NA	PE 4	NA	NA	NA	NA	NA	NA	NA	NA
Ppy00g1709.1	A0A498K255	89	1.3e-78	295.4	NA	PE 4	NA	NA	NA	NA	NA	NA	NA	NA
Ppy00g1713.1	A0A314UGQ2	88.6	4e-201	703.4	WAT1-related protein	PE 3	NA	NA	NA	NA	GO:0022857	transmembrane transporter activity	GO:0016021	integral component of membrane
Ppy00g1714.1	A0A498HW61	98.6	1.6e-72	274.6	NA	PE 4	NA	NA	NA	NA	NA	NA	NA	NA
Ppy00g1715.1	A0A498HRM4	98.8	4.3e-196	686.4	NA	PE 4	NA	NA	NA	NA	NA	NA	NA	NA
Ppy00g1717.1	A0A498HRJ5	97.7	0	1211.8	NA	PE 4	NA	NA	NA	NA	GO:0004842	ubiquitin-protein transferase activity	NA	NA
Ppy00g1718.1	A0A2P6PZM3	97.7	3.2e-67	256.9	Small nuclear ribonucleoprotein Sm D3	PE 3	NA	IEA	GO:0000387	spliceosomal snRNP assembly	NA	NA	GO:0005685	U1 snRNP
Ppy00g1719.1	A0A498HPC7	97.8	5.4e-157	556.2	NA	PE 4	NA	NA	NA	NA	NA	NA	NA	NA
Ppy00g1720.1	A0A498HV63	95.8	0	1048.1	NA	PE 4	NA	NA	NA	NA	NA	NA	NA	NA
Ppy00g1722.1	A0A498HPL6	86.3	4.7e-189	663.3	NA	PE 4	NA	NA	NA	NA	NA	NA	NA	NA
Ppy00g1723.1	A0A314XXY7	91	6.4e-182	639.4	Pentatricopeptide repeat-containing protein	PE 4	NA	NA	NA	NA	NA	NA	NA	NA
Ppy00g1725.1	A0A498JB20	97.1	1.5e-51	204.5	NA	PE 4	NA	NA	NA	NA	NA	NA	NA	NA
Ppy00g1726.1	A0A498KA67	87.8	2.6e-65	250.8	NA	PE 4	NA	NA	NA	NA	NA	NA	NA	NA
Ppy00g1731.1	A0A498KYA2	94.6	1.1e-158	562	NA	PE 4	NA	NA	NA	NA	NA	NA	NA	NA
Ppy00g1733.1	A0A498KQS0	100	2.7e-66	253.8	NA	PE 4	NA	NA	NA	NA	NA	NA	NA	NA
Ppy00g1737.1	A0A498KYA2	95	2.6e-160	567.4	NA	PE 4	NA	NA	NA	NA	NA	NA	NA	NA
Ppy00g1738.1	A0A498KYA2	95	2.6e-160	567.4	NA	PE 4	NA	NA	NA	NA	NA	NA	NA	NA
Ppy00g1739.1	A0A498KYA2	95	2.6e-160	567.4	NA	PE 4	NA	NA	NA	NA	NA	NA	NA	NA
Ppy00g1751.1	A0A498KYA2	95.3	5.2e-161	569.7	NA	PE 4	NA	NA	NA	NA	NA	NA	NA	NA
Ppy00g1755.1	A0A498KYA2	95.3	5.2e-161	569.7	NA	PE 4	NA	NA	NA	NA	NA	NA	NA	NA
Ppy00g1763.1	A0A498KYA2	95.3	1.5e-160	568.2	NA	PE 4	NA	NA	NA	NA	NA	NA	NA	NA
Ppy00g1768.1	A0A498KQS0	100	2.7e-66	253.8	NA	PE 4	NA	NA	NA	NA	NA	NA	NA	NA
Ppy00g1771.1	A0A498KQS0	100	2.7e-66	253.8	NA	PE 4	NA	NA	NA	NA	NA	NA	NA	NA
Ppy00g1778.1	A0A498KYA2	95.3	1.5e-160	568.2	NA	PE 4	NA	NA	NA	NA	NA	NA	NA	NA
Ppy00g1781.1	A0A498KYA2	95.3	1.5e-160	568.2	NA	PE 4	NA	NA	NA	NA	NA	NA	NA	NA
Ppy00g1783.1	A0A498KYA2	94.6	1.3e-159	565.1	NA	PE 4	NA	NA	NA	NA	NA	NA	NA	NA
Ppy00g1792.1	A0A498KYA2	95.3	5.2e-161	569.7	NA	PE 4	NA	NA	NA	NA	NA	NA	NA	NA
Ppy00g1795.1	A0A498KQS0	100	2.7e-66	253.8	NA	PE 4	NA	NA	NA	NA	NA	NA	NA	NA
Ppy00g1798.1	A0A498KQS0	100	2.7e-66	253.8	NA	PE 4	NA	NA	NA	NA	NA	NA	NA	NA
Ppy00g1802.1	A0A498KYA2	95.3	5.2e-161	569.7	NA	PE 4	NA	NA	NA	NA	NA	NA	NA	NA
Ppy01g0011.1	A0A498KQS0	100	2.7e-66	253.8	NA	PE 4	NA	NA	NA	NA	NA	NA	NA	NA
Ppy01g0020.1	A0A2P6REV5	88.4	0	1153.3	Putative chloride channel, voltage gated	PE 3	NA	NA	NA	NA	GO:0005247	voltage-gated chloride channel activity	GO:0016021	integral component of membrane
Ppy01g0021.1	A0A498KU21	95.4	2.2e-270	933.7	NA	PE 4	NA	NA	NA	NA	NA	NA	NA	NA
Ppy01g0022.1	A0A498HZ29	82.4	3.9e-227	790	NA	PE 4	NA	NA	NA	NA	NA	NA	NA	NA
Ppy01g0023.1	A0A498KN71	93.7	3.9e-203	709.9	NA	PE 4	NA	NA	NA	NA	NA	NA	NA	NA
Ppy01g0029.1	A0A498KNW8	94.8	0	2266.5	NA	PE 4	NA	NA	NA	NA	NA	NA	NA	NA
Ppy01g0033.1	A0A498KYF8	83.4	0	1801.6	NA	PE 4	NA	NA	NA	NA	NA	NA	NA	NA
Ppy01g0035.1	A0A498KU18	89.5	0	1470.7	NA	PE 4	NA	NA	NA	NA	NA	NA	NA	NA
Ppy01g0037.1	A0A314ZQX6	82.6	3.3e-215	750.4	Alcohol dehydrogenase	PE 4	NA	NA	NA	NA	GO:0016491	oxidoreductase activity	NA	NA
Ppy01g0042.1	A0A498KM45	96.9	0	1694.9	NA	PE 4	NA	NA	NA	NA	GO:0005524	ATP binding	NA	NA
Ppy01g0044.1	A0A498KNQ6	89.4	2.2e-34	147.5	NA	PE 4	NA	NA	NA	NA	NA	NA	NA	NA
Ppy01g0045.1	A0A498KN60	97.3	4.7e-242	839.3	NA	PE 4	NA	NA	NA	NA	NA	NA	NA	NA
Ppy01g0047.1	A0A498KQ36	95.5	0	1795.8	NA	PE 4	NA	NA	NA	NA	NA	NA	NA	NA
Ppy01g0048.1	A0A2P6RSU5	83.9	0	1633.2	Putative glucan 1,3-alpha-glucosidase	PE 3	3.2.1.84	IEA	GO:0005975	carbohydrate metabolic process	GO:0030246	carbohydrate binding	NA	NA
Ppy01g0050.1	A0A498KW90	87.4	4.1e-106	387.1	NA	PE 4	NA	NA	NA	NA	NA	NA	NA	NA
Ppy01g0053.1	S5R966	84.1	8e-151	535.8	NAC domain protein	PE 2	NA	IEA	GO:0006355	regulation of transcription, DNA-templated	GO:0003677	DNA binding	GO:0005634	nucleus
Ppy01g0056.1	A0A498KNV9	83.5	3.4e-245	850.1	NA	PE 4	NA	NA	NA	NA	NA	NA	NA	NA
Ppy01g0058.1	M5WHN0	92.6	4.2e-291	1002.7	NA	PE 4	NA	IEA	GO:0006865	amino acid transport	GO:0022857	transmembrane transporter activity	GO:0016021	integral component of membrane
Ppy01g0059.1	A0A498KRX7	94.7	6.2e-128	459.5	NA	PE 4	NA	NA	NA	NA	NA	NA	NA	NA
Ppy01g0060.1	A0A2P6RST9	85.6	2.2e-77	291.2	NAD-dependent protein deacylase	PE 3	3.5.1.-	IEA	GO:0006471	protein ADP-ribosylation	GO:0070403	NAD+ binding	GO:0005759	mitochondrial matrix
Ppy01g0062.1	A0A498KU00	88.7	3.7e-96	353.6	NA	PE 4	NA	NA	NA	NA	NA	NA	NA	NA
Ppy01g0063.1	A0A314ZYA0	92.3	0	2031.5	DNA polymerase	PE 3	2.7.7.7	IEA	GO:0006260	DNA replication	GO:0000166	nucleotide binding	GO:0005634	nucleus
Ppy01g0067.1	A0A498KTY7	97.1	7.3e-69	262.7	NA	PE 4	NA	NA	NA	NA	NA	NA	NA	NA
Ppy01g0068.1	A0A498HS91	88.1	0	1748	NA	PE 4	NA	NA	NA	NA	NA	NA	NA	NA
Ppy01g0076.1	A0A097PRR1	91.5	5.1e-102	373.2	EMB1873 protein (Fragment)	PE 2	NA	IEA	GO:0009446	putrescine biosynthetic process	GO:0047632	agmatine deiminase activity	NA	NA
Ppy01g0082.1	A0A314V5E8	89.7	6.5e-108	392.9	Exocyst subunit Exo70 family protein	PE 3	NA	IEA	GO:0015031	protein transport	NA	NA	GO:0000145	exocyst
Ppy01g0083.1	A0A2P6RCH0	85.1	8e-200	699.1	Exocyst subunit Exo70 family protein	PE 3	NA	IEA	GO:0006887	exocytosis	NA	NA	GO:0000145	exocyst
Ppy01g0084.1	A0A498JJT6	95	1.8e-100	367.9	NA	PE 4	NA	NA	NA	NA	NA	NA	NA	NA
Ppy01g0087.1	M5WDN2	80.7	1.5e-167	591.7	NA	PE 4	NA	IEA	GO:0045132	meiotic chromosome segregation	GO:0016407	acetyltransferase activity	NA	NA
Ppy01g0089.1	A0A498IQ30	97.5	8.3e-83	309.3	NA	PE 4	NA	NA	NA	NA	NA	NA	NA	NA
Ppy01g0090.1	M5WV62	86.9	1e-97	359	NA	PE 4	NA	IEA	GO:0007034	vacuolar transport	NA	NA	NA	NA
Ppy01g0091.1	A0A498KTX5	96.6	9.9e-268	924.9	NA	PE 4	NA	NA	NA	NA	NA	NA	NA	NA
Ppy01g0092.1	A0A498IB28	80.7	9e-33	142.1	NA	PE 4	NA	NA	NA	NA	NA	NA	NA	NA
Ppy01g0094.1	A0A498KNS6	97	1.1e-245	851.7	NA	PE 4	NA	NA	NA	NA	GO:0016787	hydrolase activity	NA	NA
Ppy01g0096.1	A0A498KQ08	95.2	0	1640.2	NA	PE 4	NA	NA	NA	NA	GO:0008168	methyltransferase activity	GO:0016021	integral component of membrane
Ppy01g0097.1	M5WKJ3	88.9	0	1462.6	NA	PE 4	NA	IEA	GO:0006885	regulation of pH	GO:0015299	solute:proton antiporter activity	GO:0016021	integral component of membrane
Ppy01g0099.1	A0A498KLZ5	93.4	9.7e-207	722.2	NA	PE 4	NA	NA	NA	NA	NA	NA	NA	NA
Ppy01g0100.1	A0A498KLY6	94.3	2.2e-215	750.7	NA	PE 4	NA	NA	NA	NA	NA	NA	NA	NA
Ppy01g0101.1	A0A498KTX7	87.3	3.6e-115	417.2	NA	PE 4	NA	NA	NA	NA	NA	NA	NA	NA
Ppy01g0102.1	A0A498KNM9	97.6	7.3e-88	325.9	NA	PE 4	NA	NA	NA	NA	NA	NA	NA	NA
Ppy01g0103.1	M5X9B1	86.1	5.9e-216	753.1	NA	PE 4	NA	IEA	GO:0006281	DNA repair	GO:0003677	DNA binding	GO:0035267	NuA4 histone acetyltransferase complex
Ppy01g0106.1	M5X907	94.7	0	2090.1	NA	PE 4	NA	IEA	GO:0006075	(1->3)-beta-D-glucan biosynthetic process	GO:0003843	1,3-beta-D-glucan synthase activity	GO:0000148	1,3-beta-D-glucan synthase complex
Ppy01g0107.1	M5X907	82	0	1426.8	NA	PE 4	NA	IEA	GO:0006075	(1->3)-beta-D-glucan biosynthetic process	GO:0003843	1,3-beta-D-glucan synthase activity	GO:0016021	integral component of membrane
Ppy01g0108.1	A0A498KW42	89.3	3.6e-237	823.5	NA	PE 4	NA	NA	NA	NA	NA	NA	NA	NA
Ppy01g0109.1	A0A498KTW5	94.8	3.8e-101	370.2	NA	PE 4	NA	NA	NA	NA	NA	NA	NA	NA
Ppy01g0111.1	A0A498KMZ8	94.1	1e-167	592	NA	PE 4	NA	NA	NA	NA	NA	NA	NA	NA
Ppy01g0113.1	A0A498KNQ5	82.2	4.5e-115	416.8	NA	PE 4	NA	NA	NA	NA	NA	NA	NA	NA
Ppy01g0114.1	A0A498KTU9	90.7	6.1e-74	279.6	NA	PE 4	NA	NA	NA	NA	NA	NA	NA	NA
Ppy01g0117.1	Q7XZJ9	99.2	2.3e-216	754.2	Actin	PE 2	NA	NA	NA	NA	GO:0005524	ATP binding	GO:0005856	cytoskeleton
Ppy01g0121.1	A0A498HY91	82.2	4e-46	186.8	NA	PE 4	NA	NA	NA	NA	NA	NA	NA	NA
Ppy01g0128.1	A0A498KUU6	94.5	0	2039.2	NA	PE 4	NA	NA	NA	NA	NA	NA	NA	NA
Ppy01g0132.1	A0A498JL60	96.2	8.7e-121	435.6	NA	PE 4	NA	NA	NA	NA	NA	NA	NA	NA
Ppy01g0134.1	A0A498KPN7	92.7	3.4e-76	287	NA	PE 4	NA	NA	NA	NA	NA	NA	NA	NA
Ppy01g0135.1	A0A498KSQ6	99.3	1.8e-174	614.4	NA	PE 4	NA	NA	NA	NA	NA	NA	NA	NA
Ppy01g0136.1	M5WGS1	84.1	1.7e-134	481.5	NA	PE 4	NA	IEA	GO:0006725	cellular aromatic compound metabolic process	GO:0008198	ferrous iron binding	NA	NA
Ppy01g0139.1	M5WM89	94.4	1.4e-63	245	Cellulose synthase	PE 3	2.4.1.12	IEA	GO:0030244	cellulose biosynthetic process	GO:0046872	metal ion binding	GO:0016021	integral component of membrane
Ppy01g0142.1	A0A498HX53	93	6.2e-63	242.7	NA	PE 4	NA	NA	NA	NA	NA	NA	NA	NA
Ppy01g0143.1	A0A498KMW6	91.1	3.6e-51	203.4	NA	PE 4	NA	NA	NA	NA	NA	NA	NA	NA
Ppy01g0147.1	A0A498KSP9	95.4	7.4e-116	419.5	NA	PE 4	NA	NA	NA	NA	GO:0003676	nucleic acid binding	NA	NA
Ppy01g0149.1	M5WL68	82	5.4e-287	989.2	NA	PE 4	NA	IEA	GO:0006397	mRNA processing	GO:0003723	RNA binding	GO:0005634	nucleus
Ppy01g0151.1	M5VYF5	96.4	0	1590.5	Ribonucleoside-diphosphate reductase	PE 3	1.17.4.1	IEA	GO:0006260	DNA replication	GO:0005524	ATP binding	NA	NA
Ppy01g0154.1	A0A498KNU7	97.2	7.2e-233	808.9	NA	PE 4	NA	NA	NA	NA	NA	NA	NA	NA
Ppy01g0157.1	A0A498KQS4	93.9	0	1248.8	NA	PE 4	NA	NA	NA	NA	NA	NA	NA	NA
Ppy01g0159.1	A0A498KNT7	98.2	5e-222	772.7	NA	PE 4	NA	NA	NA	NA	NA	NA	NA	NA
Ppy01g0160.1	M5W0M0	94.9	3.9e-81	303.5	NA	PE 3	NA	IEA	GO:0006412	translation	GO:0003735	structural constituent of ribosome	GO:0005840	ribosome
Ppy01g0162.1	A0A1S3BSP3	87.8	0	1258.8	DNA replication licensing factor MCM7	PE 3	3.6.4.12	IEA	GO:0006270	DNA replication initiation	GO:0005524	ATP binding	GO:0005634	nucleus
Ppy01g0164.1	A0A498K556	82.9	5.6e-93	343.2	NA	PE 4	NA	NA	NA	NA	NA	NA	NA	NA
Ppy01g0168.1	A0A498ISZ9	86.7	9.1e-39	162.2	NA	PE 4	NA	NA	NA	NA	NA	NA	NA	NA
Ppy01g0170.1	A0A498KMS4	96.9	7.1e-85	315.8	NA	PE 4	NA	NA	NA	NA	NA	NA	NA	NA
Ppy01g0171.1	A0A498KPD1	93.9	0	1699.9	NA	PE 4	NA	NA	NA	NA	NA	NA	NA	NA
Ppy01g0172.1	D9ZJG0	95.8	2.8e-115	417.5	WRKY domain class transcription factor	PE 2	NA	NA	NA	NA	GO:0043565	sequence-specific DNA binding	GO:0005634	nucleus
Ppy01g0176.1	A0A314UD80	83.8	0	2009.6	Systemin receptor SR160	PE 3	NA	NA	NA	NA	GO:0004674	protein serine/threonine kinase activity	GO:0016021	integral component of membrane
Ppy01g0177.1	A0A314UD80	80.2	0	1398.6	Systemin receptor SR160	PE 3	NA	NA	NA	NA	GO:0004674	protein serine/threonine kinase activity	GO:0016021	integral component of membrane
Ppy01g0178.1	A0A498KQQ5	98.8	3.5e-182	640.2	NA	PE 4	NA	NA	NA	NA	NA	NA	GO:0016021	integral component of membrane
Ppy01g0184.1	A0A498KUN9	95.5	0	1154	NA	PE 4	NA	NA	NA	NA	NA	NA	NA	NA
Ppy01g0185.1	M5WAF1	81.3	3.6e-253	876.7	NA	PE 3	NA	NA	NA	NA	GO:0004764	shikimate 3-dehydrogenase (NADP+) activity	NA	NA
Ppy01g0186.1	M5WAF1	81.2	2.1e-246	854.4	NA	PE 3	NA	NA	NA	NA	GO:0004764	shikimate 3-dehydrogenase (NADP+) activity	NA	NA
Ppy01g0190.1	A0A498KPF8	91.2	2.7e-186	654.1	NA	PE 4	NA	NA	NA	NA	NA	NA	NA	NA
Ppy01g0191.1	A0A498KUM8	94.6	1.3e-181	638.3	NA	PE 4	NA	NA	NA	NA	NA	NA	NA	NA
Ppy01g0193.1	A0A314Y4A6	86.9	2e-258	894	Cytochrome P450 CYP736A12	PE 3	NA	NA	NA	NA	GO:0016705	oxidoreductase activity, acting on paired donors, with incorporation or reduction of molecular oxygen	NA	NA
Ppy01g0194.1	A0A498KUJ3	97	8e-125	449.1	NA	PE 4	NA	NA	NA	NA	NA	NA	NA	NA
Ppy01g0195.1	A0A498IB28	80.7	5.3e-33	142.9	NA	PE 4	NA	NA	NA	NA	NA	NA	NA	NA
Ppy01g0196.1	A0A498KQN2	91.5	2.8e-151	537.3	NA	PE 4	NA	NA	NA	NA	NA	NA	NA	NA
Ppy01g0199.1	A0A498KSI8	97.7	0	2057.7	NA	PE 4	NA	NA	NA	NA	NA	NA	NA	NA
Ppy01g0200.1	M5W7H4	89	0	1346.3	NA	PE 4	NA	NA	NA	NA	NA	NA	GO:0016021	integral component of membrane
Ppy01g0201.1	A0A498KNQ8	96.2	0	1135.6	NA	PE 4	NA	NA	NA	NA	NA	NA	NA	NA
Ppy01g0207.1	A0A498KMM8	88.6	6.7e-129	463	NA	PE 4	NA	NA	NA	NA	NA	NA	NA	NA
Ppy01g0210.1	A0A314UMZ3	82	5.9e-50	199.5	4-alpha-glucanotransferase	PE 3	2.4.1.25	NA	NA	NA	GO:0004134	4-alpha-glucanotransferase activity	NA	NA
Ppy01g0213.1	A0A498KWV5	95.9	2.2e-153	544.3	NA	PE 4	NA	NA	NA	NA	NA	NA	NA	NA
Ppy01g0214.1	A0A498KUH3	96.8	0	1409.4	NA	PE 4	NA	NA	NA	NA	NA	NA	NA	NA
Ppy01g0216.1	A0A444YR85	84.4	2.2e-126	454.5	60S ribosomal protein L6	PE 3	NA	NA	NA	NA	NA	NA	NA	NA
Ppy01g0220.1	A0A498KWU5	92.8	8.4e-53	208.8	NA	PE 4	NA	NA	NA	NA	NA	NA	NA	NA
Ppy01g0222.1	A0A498KNN1	98	1.8e-281	970.7	NA	PE 4	NA	NA	NA	NA	GO:0003723	RNA binding	NA	NA
Ppy01g0224.1	A0A314YRF1	96.1	1.1e-285	984.6	Biotin carboxylase	PE 4	6.3.4.14	IEA	GO:0006633	fatty acid biosynthetic process	GO:0003989	acetyl-CoA carboxylase activity	NA	NA
Ppy01g0225.1	A0A498KUE8	92.5	1.5e-61	238	NA	PE 4	NA	NA	NA	NA	NA	NA	GO:0016021	integral component of membrane
Ppy01g0227.1	A0A151U996	84.2	1.4e-160	568.5	E3 ubiquitin-protein ligase Doa10	PE 4	NA	NA	NA	NA	GO:0008270	zinc ion binding	GO:0016021	integral component of membrane
Ppy01g0228.1	A0A498KP62	84.5	3.4e-186	653.7	NA	PE 4	NA	NA	NA	NA	NA	NA	NA	NA
Ppy01g0229.1	A0A498KMK1	95.8	9.1e-269	928.3	NA	PE 4	NA	NA	NA	NA	NA	NA	NA	NA
Ppy01g0232.1	W8SNK5	87.9	3.1e-119	430.6	Putative ATP synthase 24 kDa protein	PE 2	NA	IEA	GO:0009555	pollen development	NA	NA	NA	NA
Ppy01g0233.1	A0A498KSG2	94.6	4.8e-84	313.2	NA	PE 4	NA	NA	NA	NA	NA	NA	NA	NA
Ppy01g0234.1	A0A314YX00	81.9	1.8e-128	461.5	NADPH-dependent 1-acyldihydroxyacetone phosphate reductase	PE 3	NA	NA	NA	NA	GO:0016491	oxidoreductase activity	GO:0016021	integral component of membrane
Ppy01g0235.1	A0A498KNL4	97.5	2e-290	1000.3	NA	PE 4	NA	NA	NA	NA	NA	NA	NA	NA
Ppy01g0236.1	A0A498KP97	96	0	1426.4	NA	PE 4	NA	NA	NA	NA	NA	NA	NA	NA
Ppy01g0241.1	A0A314YU63	87.8	3.5e-132	473.8	Probable ribosome biogenesis protein Pyn_41284	PE 3	NA	IEA	GO:0006364	rRNA processing	NA	NA	NA	NA
Ppy01g0243.1	A0A314YNX0	80.6	6.4e-65	249.6	DNA-directed RNA polymerases II and V subunit 8A	PE 4	NA	IEA	GO:0006351	transcription, DNA-templated	GO:0003899	DNA-directed 5'-3' RNA polymerase activity	NA	NA
Ppy01g0244.1	M5W3N5	80.2	9.7e-263	908.7	NA	PE 3	NA	NA	NA	NA	NA	NA	GO:0005743	mitochondrial inner membrane
Ppy01g0247.1	A0A251NS50	95.5	0	3818.9	NA	PE 4	NA	IEA	GO:0048467	gynoecium development	GO:0008017	microtubule binding	GO:0005794	Golgi apparatus
Ppy01g0248.1	M5WHG8	82.5	1.9e-259	897.5	NA	PE 3	NA	NA	NA	NA	GO:0004190	aspartic-type endopeptidase activity	NA	NA
Ppy01g0249.1	M5W0M5	90.3	5.1e-75	283.1	NA	PE 4	NA	IEA	GO:0030001	metal ion transport	GO:0046872	metal ion binding	NA	NA
Ppy01g0253.1	A0A498HVP3	90.3	1.4e-139	498.4	NA	PE 4	NA	NA	NA	NA	GO:0003676	nucleic acid binding	NA	NA
Ppy01g0254.1	A0A251NSC4	85.2	0	1189.5	NA	PE 3	NA	NA	NA	NA	GO:0008271	secondary active sulfate transmembrane transporter activity	GO:0016021	integral component of membrane
Ppy01g0256.1	A0A498KMH7	95.7	3.5e-193	676.8	NA	PE 4	NA	NA	NA	NA	NA	NA	GO:0005634	nucleus
Ppy01g0259.1	A0A1U8A2H5	92.9	1.6e-279	964.1	inositol-3-phosphate synthase	PE 4	NA	IEA	GO:0008654	phospholipid biosynthetic process	GO:0004512	inositol-3-phosphate synthase activity	NA	NA
Ppy01g0261.1	A0A498KUE0	91.2	9.6e-82	305.4	NA	PE 4	NA	NA	NA	NA	NA	NA	NA	NA
Ppy01g0264.1	A0A314UGW9	84.5	2.7e-255	883.6	Putative glucan 1 3-beta-glucosidase A	PE 3	NA	IEA	GO:0007015	actin filament organization	GO:0051015	actin filament binding	NA	NA
Ppy01g0266.1	A0A498KWP0	94.9	1.8e-247	857.4	NA	PE 4	NA	NA	NA	NA	NA	NA	NA	NA
Ppy01g0267.1	M5W014	85.8	1.6e-160	568.5	NA	PE 3	NA	IEA	GO:0006096	glycolytic process	GO:0004619	phosphoglycerate mutase activity	NA	NA
Ppy01g0269.1	A0A498KMG6	95.4	1.7e-245	850.9	NA	PE 4	NA	NA	NA	NA	NA	NA	NA	NA
Ppy01g0272.1	A0A498KP23	93.8	7.2e-96	352.8	NA	PE 4	NA	NA	NA	NA	NA	NA	NA	NA
Ppy01g0273.1	A0A314YIN8	84.5	0	1241.9	NA	PE 4	NA	IEA	GO:0071249	cellular response to nitrate	NA	NA	NA	NA
Ppy01g0274.1	J7KDD0	91.5	0	1291.6	Acyl-coenzyme A oxidase	PE 2	NA	IEA	GO:0006635	fatty acid beta-oxidation	GO:0003997	acyl-CoA oxidase activity	GO:0005777	peroxisome
Ppy01g0276.1	A0A498KQE5	95.5	4.6e-207	723	NA	PE 4	NA	NA	NA	NA	NA	NA	NA	NA
Ppy01g0277.1	A0A1P8VHT7	91.4	5.8e-166	586.3	DREB6.5	PE 2	NA	NA	NA	NA	GO:0003700	DNA-binding transcription factor activity	GO:0005634	nucleus
Ppy01g0278.1	A0A314UG98	90.7	7.9e-199	695.7	Trehalose 6-phosphate phosphatase	PE 3	3.1.3.12	IEA	GO:0005992	trehalose biosynthetic process	GO:0004805	trehalose-phosphatase activity	NA	NA
Ppy01g0281.1	A0A498KP15	96.7	3.6e-134	480.3	NA	PE 4	NA	NA	NA	NA	NA	NA	NA	NA
Ppy01g0283.1	A0A498KSA0	94.1	7e-100	365.9	NA	PE 4	NA	NA	NA	NA	NA	NA	NA	NA
Ppy01g0284.1	A0A498KWL9	96.2	0	1155.2	NA	PE 4	NA	NA	NA	NA	NA	NA	NA	NA
Ppy01g0285.1	A0A498KU98	86.8	1.6e-132	474.9	NA	PE 4	NA	NA	NA	NA	NA	NA	NA	NA
Ppy01g0286.1	A0A498KQD6	94.6	1.5e-244	847.8	NA	PE 4	NA	NA	NA	NA	NA	NA	NA	NA
Ppy01g0289.1	M5W7V0	91.5	1.5e-269	931	NA	PE 4	NA	IEA	GO:0055085	transmembrane transport	NA	NA	GO:0016021	integral component of membrane
Ppy01g0290.1	A0A498KME7	90.8	1.4e-65	251.5	NA	PE 4	NA	NA	NA	NA	NA	NA	NA	NA
Ppy01g0293.1	A0A498KP05	99.8	0	1268.1	NA	PE 4	NA	NA	NA	NA	NA	NA	NA	NA
Ppy01g0294.1	A0A498KP47	96.7	0	1025.4	NA	PE 4	NA	NA	NA	NA	NA	NA	NA	NA
Ppy01g0297.1	A0A498KS90	97	4.7e-113	409.8	NA	PE 4	NA	NA	NA	NA	NA	NA	NA	NA
Ppy01g0299.1	A0A498HXQ1	83.3	9.1e-162	572.4	NA	PE 4	NA	NA	NA	NA	NA	NA	NA	NA
Ppy01g0300.1	A0A498KU89	96.3	7.5e-163	575.9	NA	PE 4	NA	NA	NA	NA	NA	NA	NA	NA
Ppy01g0301.1	W8VGJ0	99.7	2.6e-167	590.9	Annexin (Fragment)	PE 2	NA	NA	NA	NA	GO:0005544	calcium-dependent phospholipid binding	NA	NA
Ppy01g0303.1	A0A314U7H4	82.8	5.4e-240	832.8	Glycosyltransferase	PE 3	2.4.1.-	NA	NA	NA	GO:0016758	transferase activity, transferring hexosyl groups	NA	NA
Ppy01g0304.1	A0A1R3K2Y7	80.8	9.8e-49	195.7	NA	PE 4	NA	NA	NA	NA	NA	NA	NA	NA
Ppy01g0305.1	A0A314U7H4	81.8	3.1e-237	823.5	Glycosyltransferase	PE 3	2.4.1.-	NA	NA	NA	GO:0016758	transferase activity, transferring hexosyl groups	NA	NA
Ppy01g0306.1	A0A498KMD6	98.8	8.4e-89	328.9	NA	PE 4	NA	NA	NA	NA	NA	NA	NA	NA
Ppy01g0307.1	A0A251NSG8	95.6	1.8e-271	937.6	NA	PE 4	NA	IEA	GO:0006541	glutamine metabolic process	GO:0004066	asparagine synthase (glutamine-hydrolyzing) activity	NA	NA
Ppy01g0308.1	M5VZ61	88.1	7.6e-157	556.2	NA	PE 4	NA	IEA	GO:1902183	regulation of shoot apical meristem development	GO:0005463	UDP-N-acetylgalactosamine transmembrane transporter activity	GO:0005783	endoplasmic reticulum
Ppy01g0309.1	A0A498KS79	94.8	3.3e-88	327	NA	PE 4	NA	NA	NA	NA	NA	NA	NA	NA
Ppy01g0310.1	A0A251NSE5	82.3	0	1028.1	NA	PE 3	NA	NA	NA	NA	NA	NA	NA	NA
Ppy01g0311.1	A0A498KU81	99.5	1.8e-112	407.9	NA	PE 4	NA	NA	NA	NA	GO:0005525	GTP binding	NA	NA
Ppy01g0313.1	A0A251NSH8	80.4	9.7e-196	685.6	NA	PE 3	NA	NA	NA	NA	GO:0022857	transmembrane transporter activity	GO:0016021	integral component of membrane
Ppy01g0314.1	A0A498HVW2	89.8	0	1992.6	NA	PE 4	NA	NA	NA	NA	GO:0003677	DNA binding	NA	NA
Ppy01g0315.1	B9HFG1	92.4	2.2e-178	627.9	NA	PE 3	NA	IBA	GO:0016579	protein deubiquitination	GO:0004197	cysteine-type endopeptidase activity	NA	NA
Ppy01g0316.1	A0A498KS70	99.4	2.1e-90	334.3	NA	PE 4	NA	NA	NA	NA	NA	NA	NA	NA
Ppy01g0320.1	A0A498KQA9	96.5	2.5e-196	687.2	NA	PE 4	NA	NA	NA	NA	GO:0003677	DNA binding	GO:0005634	nucleus
Ppy01g0321.1	A0A498KNX9	95.8	2.3e-197	690.6	NA	PE 4	NA	NA	NA	NA	NA	NA	NA	NA
Ppy01g0322.1	M5W7D2	88.4	0	1078.5	NA	PE 3	NA	NA	NA	NA	GO:0005524	ATP binding	GO:0016021	integral component of membrane
Ppy01g0323.1	A0A498KS65	93.5	0	1542.3	NA	PE 4	NA	NA	NA	NA	NA	NA	NA	NA
Ppy01g0324.1	A0A498KWH9	97.8	1.2e-181	638.3	NA	PE 4	NA	NA	NA	NA	GO:0003824	catalytic activity	GO:0005886	plasma membrane
Ppy01g0325.1	A0A498KQ99	98.3	3.8e-175	616.7	NA	PE 4	NA	NA	NA	NA	NA	NA	NA	NA
Ppy01g0328.1	A0A314U7H4	81.8	1.2e-239	831.6	Glycosyltransferase	PE 3	2.4.1.-	NA	NA	NA	GO:0016758	transferase activity, transferring hexosyl groups	NA	NA
Ppy01g0331.1	A0A498KNX1	89.5	7.1e-68	259.2	NA	PE 4	NA	NA	NA	NA	NA	NA	NA	NA
Ppy01g0332.1	A0A314U7H4	81.6	1.8e-237	824.3	Glycosyltransferase	PE 3	2.4.1.-	NA	NA	NA	GO:0016758	transferase activity, transferring hexosyl groups	NA	NA
Ppy01g0333.1	A0A498KU63	91.5	1.8e-67	257.7	NA	PE 4	NA	NA	NA	NA	NA	NA	NA	NA
Ppy01g0334.1	A0A498KS56	91.3	3.5e-176	620.2	NA	PE 4	NA	NA	NA	NA	NA	NA	NA	NA
Ppy01g0340.1	M5W7E7	91.7	3.1e-286	986.5	Phospho-2-dehydro-3-deoxyheptonate aldolase	PE 3	2.5.1.54	IEA	GO:0009073	aromatic amino acid family biosynthetic process	GO:0003849	3-deoxy-7-phosphoheptulonate synthase activity	GO:0009507	chloroplast
Ppy01g0343.1	A0A498KNB4	99.1	9.4e-120	432.2	NA	PE 4	NA	NA	NA	NA	GO:0003924	GTPase activity	NA	NA
Ppy01g0344.1	M5WRW1	88.5	0	1476.5	NA	PE 3	NA	NA	NA	NA	GO:0003723	RNA binding	NA	NA
Ppy01g0348.1	A0A2P6RQ78	84.6	5.9e-155	549.7	Peroxidase	PE 3	1.11.1.7	IEA	GO:0006979	response to oxidative stress	GO:0004601	peroxidase activity	GO:0005576	extracellular region
Ppy01g0349.1	A0A076V7H8	88	2.4e-167	590.9	Sucrose non-fermenting-1-related protein kinase 2.12	PE 2	NA	NA	NA	NA	GO:0005524	ATP binding	NA	NA
Ppy01g0350.1	A0A498KNA5	85.6	2.2e-216	754.2	NA	PE 4	NA	NA	NA	NA	NA	NA	NA	NA
Ppy01g0352.1	A0A314XK11	85.3	0	1034.2	Protein SCAI	PE 4	NA	IEA	GO:0006351	transcription, DNA-templated	GO:0003714	transcription corepressor activity	NA	NA
Ppy01g0355.1	A0A498KM62	98.1	6.9e-266	918.7	NA	PE 4	NA	NA	NA	NA	GO:0004674	protein serine/threonine kinase activity	NA	NA
Ppy01g0356.1	A0A498KM78	92.5	0	1282.3	NA	PE 4	NA	NA	NA	NA	NA	NA	NA	NA
Ppy01g0357.1	A0A498KN93	96.8	1.4e-100	368.2	NA	PE 4	NA	NA	NA	NA	NA	NA	NA	NA
Ppy01g0359.1	A0A498KNY8	95.1	2.3e-170	600.9	NA	PE 4	NA	NA	NA	NA	NA	NA	NA	NA
Ppy01g0360.1	M5VXN9	86.8	1.7e-263	911	NA	PE 3	NA	IEA	GO:0009231	riboflavin biosynthetic process	GO:0008686	3,4-dihydroxy-2-butanone-4-phosphate synthase activity	NA	NA
Ppy01g0361.1	A0A498KM53	97.3	0	3385.9	NA	PE 4	NA	NA	NA	NA	NA	NA	NA	NA
Ppy01g0362.1	A0A498KM68	94.7	2.9e-110	400.6	NA	PE 4	NA	NA	NA	NA	NA	NA	NA	NA
Ppy01g0363.1	A0A498I390	83.9	2.8e-49	197.2	NA	PE 4	NA	NA	NA	NA	NA	NA	NA	NA
Ppy01g0365.1	A0A498KQ58	97	1.8e-247	857.4	NA	PE 4	NA	NA	NA	NA	NA	NA	NA	NA
Ppy01g0366.1	A0A498KK45	96.3	2.3e-175	617.5	NA	PE 4	NA	NA	NA	NA	NA	NA	NA	NA
Ppy01g0369.1	A0A172JFS2	86.9	0	1632.1	p3B-ATPase PH1	PE 2	NA	NA	NA	NA	GO:0015444	magnesium-importing ATPase activity	GO:0016021	integral component of membrane
Ppy01g0370.1	A0A1S3VA77	87.7	5.3e-248	859.4	UDP-glucose 6-dehydrogenase	PE 3	1.1.1.22	NA	NA	NA	GO:0051287	NAD binding	NA	NA
Ppy01g0372.1	A0A498KS35	92.7	7e-168	592.8	NA	PE 4	NA	NA	NA	NA	NA	NA	NA	NA
Ppy01g0373.1	A0A2N9ENV3	83.7	1.3e-238	828.2	Protein DETOXIFICATION	PE 3	NA	NA	NA	NA	GO:0015238	drug transmembrane transporter activity	GO:0016021	integral component of membrane
Ppy01g0375.1	A0A498HTD7	88.2	4.2e-150	533.5	NA	PE 4	NA	NA	NA	NA	NA	NA	NA	NA
Ppy01g0376.1	A0A498KK48	95.8	8e-145	515.8	NA	PE 4	NA	NA	NA	NA	NA	NA	NA	NA
Ppy01g0377.1	A0A498HXZ3	94.9	3.3e-155	550.4	NA	PE 4	NA	NA	NA	NA	NA	NA	NA	NA
Ppy01g0378.1	A0A314YZ71	89.5	7.1e-286	985.3	ATP-dependent 6-phosphofructokinase	PE 3	2.7.1.11	IEA	GO:0006002	fructose 6-phosphate metabolic process	GO:0046872	metal ion binding	GO:0005737	cytoplasm
Ppy01g0381.1	P48348-2	87.3	2.3e-116	421.4	Isoform 2 of 14-3-3-like protein GF14 kappa	PE 1	NA	IMP	GO:0019222	regulation of metabolic process	GO:0019904	protein domain specific binding	GO:0005634	nucleus
Ppy01g0382.1	A0A498KS48	95.4	6.5e-179	629.4	NA	PE 4	NA	NA	NA	NA	NA	NA	NA	NA
Ppy01g0384.1	A0A314YY49	88.7	1.6e-160	568.2	Mitochondrial uncoupling protein 5	PE 3	NA	IEA	GO:0006839	mitochondrial transport	GO:0022857	transmembrane transporter activity	GO:0031966	mitochondrial membrane
Ppy01g0387.1	A0A498KHV7	98.9	6.8e-100	365.9	NA	PE 4	NA	NA	NA	NA	GO:0004857	enzyme inhibitor activity	NA	NA
Ppy01g0392.1	M5W6J6	92	0	2301.2	NA	PE 3	NA	IEA	GO:0009904	chloroplast accumulation movement	GO:0005524	ATP binding	GO:0005623	cell
Ppy01g0395.1	A0A385JFJ4	99.4	3.3e-85	317	Jointless	PE 2	NA	IEA	GO:0045944	positive regulation of transcription by RNA polymerase II	GO:0046983	protein dimerization activity	GO:0005634	nucleus
Ppy01g0396.1	M5WHZ3	95.7	3.9e-250	866.3	Guanosine nucleotide diphosphate dissociation inhibitor	PE 3	NA	IEA	GO:0015031	protein transport	GO:0005093	Rab GDP-dissociation inhibitor activity	NA	NA
Ppy01g0397.1	M5W118	81.7	1.7e-106	388.3	Very-long-chain (3R)-3-hydroxyacyl-CoA dehydratase	PE 3	4.2.1.134	IEA	GO:0006633	fatty acid biosynthetic process	GO:0102158	very-long-chain 3-hydroxyacyl-CoA dehydratase activity	GO:0016021	integral component of membrane
Ppy01g0399.1	W9R2Q7	94.4	2.5e-94	347.4	Golgi apparatus membrane protein TVP23	PE 3	NA	NA	NA	NA	NA	NA	GO:0000139	Golgi membrane
Ppy01g0400.1	M5WP79	92.6	1.1e-262	908.3	NA	PE 4	NA	IEA	GO:0006004	fucose metabolic process	GO:0016757	transferase activity, transferring glycosyl groups	NA	NA
Ppy01g0401.1	A0A498KK89	93.3	2.9e-81	303.9	NA	PE 4	NA	NA	NA	NA	GO:0016791	phosphatase activity	NA	NA
Ppy01g0402.1	A0A498KJJ5	91.3	0	1691.4	NA	PE 4	NA	NA	NA	NA	NA	NA	NA	NA
Ppy01g0403.1	A0A498KI96	95.1	8.1e-87	322.4	NA	PE 4	NA	NA	NA	NA	NA	NA	NA	NA
Ppy01g0404.1	A0A498KHY4	97.3	0	2023.1	NA	PE 4	NA	NA	NA	NA	NA	NA	NA	NA
Ppy01g0405.1	A0A498KL44	94.7	6.9e-132	472.6	NA	PE 4	NA	NA	NA	NA	GO:0003824	catalytic activity	NA	NA
Ppy01g0406.1	A0A498HUZ5	91.9	8e-58	225.7	NA	PE 4	NA	NA	NA	NA	GO:0004527	exonuclease activity	NA	NA
Ppy01g0407.1	M5WEB2	81.7	1.5e-240	834.7	NA	PE 3	NA	IEA	GO:0006520	cellular amino acid metabolic process	GO:0016831	carboxy-lyase activity	NA	NA
Ppy01g0409.1	A0A498IRN4	90.9	9.8e-128	459.1	NA	PE 4	NA	NA	NA	NA	NA	NA	NA	NA
Ppy01g0411.1	A0A498KJK5	97.2	0	1042.3	NA	PE 4	NA	NA	NA	NA	GO:0003677	DNA binding	GO:0005634	nucleus
Ppy01g0412.1	A0A498HWZ9	88.2	3e-99	364	NA	PE 4	NA	NA	NA	NA	NA	NA	NA	NA
Ppy01g0413.1	A0A498KIA7	94.2	1.4e-264	914.4	NA	PE 4	NA	NA	NA	NA	GO:0005524	ATP binding	NA	NA
Ppy01g0414.1	A0A498KHZ5	95.5	0	1140.2	NA	PE 4	NA	NA	NA	NA	NA	NA	NA	NA
Ppy01g0416.1	M5VZY4	85.1	1.7e-165	584.7	NA	PE 4	NA	IEA	GO:0006396	RNA processing	GO:0003723	RNA binding	NA	NA
Ppy01g0417.1	A0A1S3BN33	81.4	1.2e-200	701.8	probable glycosyltransferase At5g03795	PE 3	NA	IEA	GO:0006486	protein glycosylation	GO:0016757	transferase activity, transferring glycosyl groups	GO:0016021	integral component of membrane
Ppy01g0418.1	A0A0S1LLA9	96.1	0	1361.3	1-deoxy-D-xylulose-5-phosphatesynthase	PE 2	2.2.1.7	IEA	GO:0016114	terpenoid biosynthetic process	GO:0008661	1-deoxy-D-xylulose-5-phosphate synthase activity	NA	NA
Ppy01g0420.1	A0A498KI06	96.4	6e-223	775.8	NA	PE 4	NA	NA	NA	NA	NA	NA	NA	NA
Ppy01g0421.1	A0A314Y5U7	90.4	8.2e-193	675.6	Putative mannitol dehydrogenase	PE 3	NA	NA	NA	NA	GO:0016491	oxidoreductase activity	NA	NA
Ppy01g0424.1	A0A498KQE6	80.3	1.6e-69	265	NA	PE 4	NA	NA	NA	NA	NA	NA	NA	NA
Ppy01g0425.1	A0A314ZNS1	89.5	4.6e-188	659.8	Elongator complex protein 4 isoform X1	PE 4	NA	IEA	GO:0002098	tRNA wobble uridine modification	NA	NA	GO:0033588	Elongator holoenzyme complex
Ppy01g0428.1	A0A314ZDC0	88.1	1.1e-186	655.2	Putative mannitol dehydrogenase	PE 3	NA	NA	NA	NA	GO:0008270	zinc ion binding	NA	NA
Ppy01g0429.1	U3PGC0	99.4	1.4e-209	731.5	Sinapyl alcohol dehydrogenase	PE 2	NA	NA	NA	NA	GO:0008270	zinc ion binding	NA	NA
Ppy01g0430.1	M5W6L4	80.2	1.1e-274	948.3	NA	PE 4	NA	IEA	GO:0005975	carbohydrate metabolic process	GO:0030246	carbohydrate binding	NA	NA
Ppy01g0432.1	M5W6L4	80.5	0	1044.6	NA	PE 4	NA	IEA	GO:0005975	carbohydrate metabolic process	GO:0030246	carbohydrate binding	NA	NA
Ppy01g0439.1	M5VXS4	95.6	3.6e-287	989.6	Serine hydroxymethyltransferase	PE 3	2.1.2.1	IEA	GO:0019264	glycine biosynthetic process from serine	GO:0030170	pyridoxal phosphate binding	GO:0016021	integral component of membrane
Ppy01g0440.1	A0A314Y4U5	87.3	0	1419.8	Putative cytosolic oligopeptidase A	PE 3	NA	NA	NA	NA	GO:0004222	metalloendopeptidase activity	NA	NA
Ppy01g0441.1	A0A2P6RPK8	97.7	9.9e-40	165.2	Putative matrilin, coiled-coil trimerization domain, protein BRICK1	PE 4	NA	IEA	GO:0007015	actin filament organization	GO:0044877	protein-containing complex binding	GO:0031209	SCAR complex
Ppy01g0442.1	A0A498HX54	82.3	0	1323.1	NA	PE 4	NA	NA	NA	NA	NA	NA	NA	NA
Ppy01g0443.1	A0A498KIE7	98	0	1451.8	NA	PE 4	NA	NA	NA	NA	GO:0015426	polar-amino acid-transporting ATPase activity	GO:0016021	integral component of membrane
Ppy01g0444.1	A0A314Y950	87	3.5e-211	736.9	NA	PE 4	NA	NA	NA	NA	NA	NA	NA	NA
Ppy01g0446.1	A0A314Y0V2	84	0	1380.9	Glycine-rich domain-containing protein 1	PE 4	NA	NA	NA	NA	NA	NA	NA	NA
Ppy01g0447.1	A0A498KNF1	92.8	8.3e-84	312.4	NA	PE 4	NA	NA	NA	NA	NA	NA	NA	NA
Ppy01g0448.1	A0A498KNF1	92.7	6e-82	306.2	NA	PE 4	NA	NA	NA	NA	NA	NA	NA	NA
Ppy01g0449.1	M5W1P3	84.5	0	1360.1	NA	PE 4	NA	IEA	GO:0005975	carbohydrate metabolic process	GO:0004553	hydrolase activity, hydrolyzing O-glycosyl compounds	NA	NA
Ppy01g0450.1	A0A498KJP9	95.9	6.1e-204	712.6	NA	PE 4	NA	NA	NA	NA	NA	NA	NA	NA
Ppy01g0451.1	A0A498KIF7	95.6	1.4e-169	598.2	NA	PE 4	NA	NA	NA	NA	NA	NA	NA	NA
Ppy01g0453.1	A0A498KI41	99.2	5.1e-73	276.2	NA	PE 4	NA	NA	NA	NA	NA	NA	GO:0016021	integral component of membrane
Ppy01g0454.1	D9ZIM5	98.2	8.1e-195	682.2	Auxin-responsive protein	PE 2	NA	IEA	GO:0009734	auxin-activated signaling pathway	NA	NA	GO:0005634	nucleus
Ppy01g0456.1	A0A498KSE6	94.8	1.3e-212	741.5	NA	PE 4	NA	NA	NA	NA	NA	NA	NA	NA
Ppy01g0457.1	A0A498KNG2	95.9	8.7e-214	745.3	NA	PE 4	NA	NA	NA	NA	NA	NA	NA	NA
Ppy01g0458.1	A0A314Z3A7	96.1	0	1333.2	Phosphoenolpyruvate carboxykinase (ATP)	PE 3	NA	IEA	GO:0006094	gluconeogenesis	GO:0005524	ATP binding	NA	NA
Ppy01g0459.1	A0A498KKI1	86.1	2.7e-43	177.2	NA	PE 4	NA	NA	NA	NA	NA	NA	NA	NA
Ppy01g0460.1	A0A498HTW5	82.9	3.8e-83	310.5	NA	PE 4	NA	NA	NA	NA	NA	NA	NA	NA
Ppy01g0461.1	A0A498HNS9	94.1	0	1262.7	NA	PE 4	NA	NA	NA	NA	NA	NA	NA	NA
Ppy01g0462.1	A0A498HHS5	97.4	0	1052.7	NA	PE 4	NA	NA	NA	NA	NA	NA	NA	NA
Ppy01g0463.1	A0A498KIG7	95.1	8.7e-192	672.2	NA	PE 4	NA	NA	NA	NA	GO:0016491	oxidoreductase activity	NA	NA
Ppy01g0467.1	A0A251Q178	81.8	0	1287.7	NA	PE 4	NA	NA	NA	NA	GO:0008270	zinc ion binding	NA	NA
Ppy01g0468.1	M5W4Z4	91.3	0	1284.2	Kinesin-like protein (Fragment)	PE 3	NA	IEA	GO:0007018	microtubule-based movement	GO:0005524	ATP binding	GO:0005874	microtubule
Ppy01g0469.1	A0A498HQC8	98.7	1.9e-183	644.4	NA	PE 4	NA	NA	NA	NA	GO:0008168	methyltransferase activity	NA	NA
Ppy01g0470.1	A0A498KNH4	96.2	4.6e-196	686.4	NA	PE 4	NA	NA	NA	NA	NA	NA	NA	NA
Ppy01g0472.1	A0A498KQJ8	94.7	1.3e-182	641.7	NA	PE 4	NA	NA	NA	NA	GO:0046983	protein dimerization activity	NA	NA
Ppy01g0476.1	A0A498JDH8	86.3	5.7e-214	746.1	NA	PE 4	NA	NA	NA	NA	NA	NA	NA	NA
Ppy01g0478.1	A0A498KJR4	91.5	7.2e-144	512.7	NA	PE 4	NA	NA	NA	NA	NA	NA	NA	NA
Ppy01g0479.1	A0A1P8C401	94.2	8.3e-209	728.8	N-acetylserotonin-O-methyltransferase	PE 2	NA	NA	NA	NA	GO:0008171	O-methyltransferase activity	NA	NA
Ppy01g0482.1	A0A1P8C401	87.9	5.8e-194	679.5	N-acetylserotonin-O-methyltransferase	PE 2	NA	NA	NA	NA	GO:0008171	O-methyltransferase activity	NA	NA
Ppy01g0483.1	A0A498KKK2	97.9	2e-154	547.7	NA	PE 4	NA	NA	NA	NA	NA	NA	GO:0016021	integral component of membrane
Ppy01g0484.1	A0A251QHQ1	87.3	1.9e-245	850.9	NA	PE 4	NA	NA	NA	NA	NA	NA	NA	NA
Ppy01g0485.1	A0A498KKI0	97.1	5.8e-72	272.7	NA	PE 4	NA	NA	NA	NA	NA	NA	NA	NA
Ppy01g0489.1	A0A314Z2B2	81.4	3.3e-55	217.2	Elicitor-responsive protein 3-like	PE 4	NA	NA	NA	NA	NA	NA	NA	NA
Ppy01g0490.1	A0A498JEN6	88.8	1.4e-81	305.1	NA	PE 4	NA	NA	NA	NA	NA	NA	NA	NA
Ppy01g0492.1	M5WZY4	92.3	8.2e-185	649	NA	PE 3	NA	IEA	GO:0006614	SRP-dependent cotranslational protein targeting to membrane	GO:0005525	GTP binding	GO:0005623	cell
Ppy01g0493.1	A0A498KLD4	91.1	9.9e-91	335.5	NA	PE 4	NA	NA	NA	NA	NA	NA	NA	NA
Ppy01g0495.1	A0A498KSI0	97.6	4.9e-217	756.1	NA	PE 4	NA	NA	NA	NA	NA	NA	NA	NA
Ppy01g0497.1	A0A2I4E3C0	86.2	3.1e-226	786.9	shaggy-related protein kinase epsilon-like	PE 3	NA	NA	NA	NA	GO:0004674	protein serine/threonine kinase activity	NA	NA
Ppy01g0498.1	A0A067JXS1	84.7	0	1384	NA	PE 4	NA	IEA	GO:0006355	regulation of transcription, DNA-templated	GO:0008289	lipid binding	GO:0005634	nucleus
Ppy01g0499.1	A0A097PKR8	94.1	2.4e-290	1000.3	Quasimodo 3 (Fragment)	PE 2	NA	IEA	GO:0052546	cell wall pectin metabolic process	GO:0008757	S-adenosylmethionine-dependent methyltransferase activity	GO:0005768	endosome
Ppy01g0500.1	M5X7Z8	88.6	5.1e-229	796.2	NA	PE 4	NA	IEA	GO:0000338	protein deneddylation	NA	NA	GO:0008180	COP9 signalosome
Ppy01g0501.1	A0A498KQH3	92.8	7.2e-272	938.7	NA	PE 4	NA	NA	NA	NA	NA	NA	NA	NA
Ppy01g0502.1	A0A498KSI9	97.2	0	1285.8	NA	PE 4	NA	NA	NA	NA	GO:0008168	methyltransferase activity	GO:0016021	integral component of membrane
Ppy01g0503.1	M5XLS1	89	1.1e-147	525.4	NA	PE 4	NA	IEA	GO:0009611	response to wounding	NA	NA	NA	NA
Ppy01g0505.1	A0A498KQM7	92.4	2.5e-186	654.1	NA	PE 4	NA	NA	NA	NA	NA	NA	NA	NA
Ppy01g0506.1	A0A2P6SGI2	91	2.3e-119	431	Putative peroxisomal biogenesis factor 11	PE 4	NA	IEA	GO:0016559	peroxisome fission	NA	NA	GO:0005779	integral component of peroxisomal membrane
Ppy01g0507.1	A0A498KKK1	98	0	1050.8	NA	PE 4	NA	NA	NA	NA	NA	NA	NA	NA
Ppy01g0508.1	M5XKH7	80.5	1.4e-134	481.9	NA	PE 4	NA	IEA	GO:0000398	mRNA splicing, via spliceosome	GO:0003723	RNA binding	GO:0005681	spliceosomal complex
Ppy01g0509.1	A0A498JJU9	91.7	3.5e-105	383.6	NA	PE 4	NA	NA	NA	NA	NA	NA	GO:0016021	integral component of membrane
Ppy01g0510.1	A0A498JIS2	81.7	5.3e-47	189.5	NA	PE 4	NA	NA	NA	NA	NA	NA	NA	NA
Ppy01g0512.1	A0A1B4Z3W1	95.3	7.5e-213	742.3	O-methyltransferase	PE 2	NA	NA	NA	NA	GO:0046983	protein dimerization activity	NA	NA
Ppy01g0515.1	A0A1P7XVG1	98.2	1.8e-58	227.6	N-acetylserotonin O-methyltransferase	PE 2	NA	NA	NA	NA	GO:0008171	O-methyltransferase activity	NA	NA
Ppy01g0516.1	A0A1B4Z3W1	96.4	4.5e-218	759.6	O-methyltransferase	PE 2	NA	NA	NA	NA	GO:0046983	protein dimerization activity	NA	NA
Ppy01g0517.1	A0A498KIK9	84.8	2.7e-227	790.4	NA	PE 4	NA	NA	NA	NA	NA	NA	NA	NA
Ppy01g0519.1	A0A314U5J3	94.5	1.8e-288	994.2	Malic enzyme	PE 3	NA	NA	NA	NA	GO:0051287	NAD binding	NA	NA
Ppy01g0520.1	A0A498KSK7	87.3	8.3e-144	512.7	NA	PE 4	NA	NA	NA	NA	NA	NA	NA	NA
Ppy01g0523.1	A0A498K1V0	85.9	1.1e-139	498.8	NA	PE 4	NA	NA	NA	NA	NA	NA	NA	NA
Ppy01g0526.1	M4QFW7	93.1	3.8e-133	476.9	Phosphomannomutase	PE 2	5.4.2.8	IEA	GO:0009298	GDP-mannose biosynthetic process	GO:0004615	phosphomannomutase activity	GO:0005737	cytoplasm
Ppy01g0528.1	M5X7Q2	89.4	0	2117	K efflux antiporter	PE 2	NA	IEA	GO:0006813	potassium ion transport	GO:0015299	solute:proton antiporter activity	GO:0016021	integral component of membrane
Ppy01g0535.1	M5X7C7	96.5	1.7e-284	980.7	NA	PE 3	NA	NA	NA	NA	GO:0005524	ATP binding	NA	NA
Ppy01g0536.1	M5X5I9	89.7	0	1288.1	NA	PE 3	NA	IEA	GO:0006633	fatty acid biosynthetic process	GO:0003989	acetyl-CoA carboxylase activity	GO:0009317	acetyl-CoA carboxylase complex
Ppy01g0537.1	A0A2P6SH07	85.9	0	1146	Putative acyclic terpene utilization	PE 4	NA	NA	NA	NA	NA	NA	NA	NA
Ppy01g0538.1	M5X288	86	9.2e-104	379	NA	PE 4	NA	NA	NA	NA	GO:0046872	metal ion binding	NA	NA
Ppy01g0539.1	A0A498KIN6	93.3	0	1033.1	NA	PE 4	NA	NA	NA	NA	NA	NA	GO:0016021	integral component of membrane
Ppy01g0541.1	A0A498KNN0	88.1	4.8e-293	1009.2	NA	PE 4	NA	NA	NA	NA	NA	NA	NA	NA
Ppy01g0542.1	Q2LME7	94.9	3.2e-171	604	MYB14	PE 2	NA	NA	NA	NA	GO:0003677	DNA binding	GO:0005634	nucleus
Ppy01g0543.1	G0Z815	99.5	1.7e-104	381.3	Remorin	PE 2	NA	NA	NA	NA	NA	NA	NA	NA
Ppy01g0545.1	A0A498KIN6	96.9	0	1085.1	NA	PE 4	NA	NA	NA	NA	NA	NA	GO:0016021	integral component of membrane
Ppy01g0546.1	A0A314Z2Y3	93.5	1.2e-70	268.5	Actin-depolymerizing factor 1	PE 3	NA	IEA	GO:0030042	actin filament depolymerization	GO:0003779	actin binding	GO:0015629	actin cytoskeleton
Ppy01g0547.1	M5XJ00	90.6	0	1888.2	NA	PE 4	NA	NA	NA	NA	GO:0016757	transferase activity, transferring glycosyl groups	GO:0016021	integral component of membrane
Ppy01g0548.1	A0A498KNP1	94.7	2.1e-107	391	NA	PE 4	NA	NA	NA	NA	NA	NA	NA	NA
Ppy01g0550.1	A0A498HKK8	86.9	6.4e-94	346.3	NA	PE 4	NA	NA	NA	NA	NA	NA	NA	NA
Ppy01g0551.1	M5X0R2	92.6	2e-102	374.4	NA	PE 4	NA	NA	NA	NA	NA	NA	NA	NA
Ppy01g0556.1	A0A498KIP6	97.3	4.3e-104	380.2	NA	PE 4	NA	NA	NA	NA	NA	NA	NA	NA
Ppy01g0558.1	A0A498KSP1	94	3.3e-181	637.1	NA	PE 4	NA	NA	NA	NA	GO:0003680	AT DNA binding	GO:0016021	integral component of membrane
Ppy01g0565.1	A0A498KNQ2	91.2	1.6e-190	668.3	NA	PE 4	NA	NA	NA	NA	GO:0004672	protein kinase activity	NA	NA
Ppy01g0568.1	A0A498KKQ3	94	3.4e-48	193.4	NA	PE 4	NA	NA	NA	NA	NA	NA	NA	NA
Ppy01g0571.1	A0A498I5V2	81.3	1.4e-108	395.2	NA	PE 4	NA	NA	NA	NA	NA	NA	NA	NA
Ppy01g0572.1	A0A498JJ10	85.1	6.8e-43	176	NA	PE 4	NA	NA	NA	NA	NA	NA	NA	NA
Ppy01g0594.1	A0A498JJ10	95.1	4.1e-62	240	NA	PE 4	NA	NA	NA	NA	NA	NA	NA	NA
Ppy01g0595.1	A0A498K4T1	82.3	4.2e-39	163.3	NA	PE 4	NA	NA	NA	NA	NA	NA	NA	NA
Ppy01g0597.1	A0A498KIF2	86.9	6e-54	213	NA	PE 4	NA	NA	NA	NA	NA	NA	NA	NA
Ppy01g0613.1	A0A498JJ10	92.8	3.8e-100	367.1	NA	PE 4	NA	NA	NA	NA	NA	NA	NA	NA
Ppy01g0614.1	A0A498KLL6	97.6	5.4e-233	809.3	NA	PE 4	NA	NA	NA	NA	NA	NA	NA	NA
Ppy01g0615.1	A0A498JDD0	89.7	1.2e-197	691.8	NA	PE 4	NA	NA	NA	NA	GO:0005524	ATP binding	NA	NA
Ppy01g0617.1	A0A498KNR2	97	1.3e-217	758.1	NA	PE 4	NA	NA	NA	NA	NA	NA	NA	NA
Ppy01g0618.1	A0A498KNR2	92.7	6.4e-204	712.6	NA	PE 4	NA	NA	NA	NA	NA	NA	NA	NA
Ppy01g0619.1	M5X834	86.2	1.7e-216	754.6	NA	PE 4	NA	IEA	GO:0006637	acyl-CoA metabolic process	GO:0047617	acyl-CoA hydrolase activity	NA	NA
Ppy01g0621.1	M5XJI8	87.1	3.7e-233	810.1	NA	PE 4	NA	IEA	GO:0016042	lipid catabolic process	GO:0016787	hydrolase activity	NA	NA
Ppy01g0622.1	A0A498KK02	93.9	0	1360.1	NA	PE 4	NA	NA	NA	NA	NA	NA	NA	NA
Ppy01g0626.1	A0A251QGX3	87.9	3e-217	756.9	Beta-amylase	PE 3	3.2.1.2	IEA	GO:0000272	polysaccharide catabolic process	GO:0102229	amylopectin maltohydrolase activity	NA	NA
Ppy01g0629.1	A0A498KQP0	95.8	1e-59	231.9	NA	PE 4	NA	NA	NA	NA	NA	NA	NA	NA
Ppy01g0635.1	A0A251QGX3	84.8	1.2e-272	941.4	Beta-amylase	PE 3	3.2.1.2	IEA	GO:0000272	polysaccharide catabolic process	GO:0102229	amylopectin maltohydrolase activity	NA	NA
Ppy01g0636.1	Q0QN71	86	0	1096.3	BHLH33	PE 2	NA	NA	NA	NA	GO:0046983	protein dimerization activity	NA	NA
Ppy01g0637.1	M5X5L1	88.5	8.9e-167	589	NA	PE 3	NA	NA	NA	NA	GO:0016491	oxidoreductase activity	NA	NA
Ppy01g0639.1	A0A251QI60	85.5	8.7e-93	342.4	NA	PE 4	NA	NA	NA	NA	NA	NA	NA	NA
Ppy01g0640.1	A0A498KKU1	96.4	3.4e-268	926.4	NA	PE 4	NA	NA	NA	NA	GO:0005089	Rho guanyl-nucleotide exchange factor activity	NA	NA
Ppy01g0641.1	A0A251QGZ9	86.6	0	3888.2	NA	PE 4	NA	IEA	GO:0040034	regulation of development, heterochronic	GO:0003712	transcription coregulator activity	GO:0016592	mediator complex
Ppy01g0642.1	A0A498KK17	95	3.4e-70	266.9	NA	PE 4	NA	NA	NA	NA	NA	NA	NA	NA
Ppy01g0643.1	A0A498KIS3	94.6	0	1815	NA	PE 4	NA	NA	NA	NA	NA	NA	NA	NA
Ppy01g0646.1	A0A498KIH3	94.7	1.5e-198	694.9	NA	PE 4	NA	NA	NA	NA	NA	NA	NA	NA
Ppy01g0647.1	A0A251Q0S2	81.7	0	1057.4	NA	PE 3	NA	NA	NA	NA	GO:0005524	ATP binding	NA	NA
Ppy01g0649.1	M5X7L4	81.3	0	1405.2	NA	PE 4	NA	NA	NA	NA	GO:0005524	ATP binding	NA	NA
Ppy01g0655.1	A0A314ZJ73	88.1	1.7e-160	568.2	SKP1-like protein 21 isoform X2	PE 3	NA	IEA	GO:0006511	ubiquitin-dependent protein catabolic process	NA	NA	NA	NA
Ppy01g0657.1	A0A498KK33	80.8	2.1e-84	314.7	NA	PE 4	NA	NA	NA	NA	NA	NA	NA	NA
Ppy01g0665.1	A0A251QH70	84.1	2.2e-164	581.3	NA	PE 3	NA	IEA	GO:0006511	ubiquitin-dependent protein catabolic process	NA	NA	NA	NA
Ppy01g0666.1	I7CUU3	99.3	4e-163	576.6	Plasma intrinsic protein 1	PE 2	NA	NA	NA	NA	GO:0015267	channel activity	GO:0016021	integral component of membrane
Ppy01g0667.1	A0A498KST1	94.1	1.2e-93	345.1	NA	PE 4	NA	NA	NA	NA	NA	NA	NA	NA
Ppy01g0668.1	A0A314ZKI7	89.6	1.5e-53	211.5	Putative glycerol-3-phosphate acyltransferase 8	PE 4	NA	NA	NA	NA	GO:0016746	transferase activity, transferring acyl groups	GO:0016021	integral component of membrane
Ppy01g0669.1	A0A498K821	85.5	1.7e-73	278.1	NA	PE 4	NA	NA	NA	NA	NA	NA	NA	NA
Ppy01g0674.1	A0A498KKT7	80.4	7e-162	572.8	NA	PE 4	NA	NA	NA	NA	NA	NA	NA	NA
Ppy01g0675.1	I7CUU3	96.6	9.1e-94	345.5	Plasma intrinsic protein 1	PE 2	NA	NA	NA	NA	GO:0015267	channel activity	GO:0016021	integral component of membrane
Ppy01g0676.1	A0A498KST1	97.3	5.4e-100	366.3	NA	PE 4	NA	NA	NA	NA	NA	NA	NA	NA
Ppy01g0678.1	A0A498JDB2	88.2	1.2e-70	268.5	NA	PE 4	NA	NA	NA	NA	NA	NA	NA	NA
Ppy01g0682.1	M5X617	85.1	1.9e-219	764.6	NA	PE 4	NA	IEA	GO:0055085	transmembrane transport	NA	NA	GO:0016021	integral component of membrane
Ppy01g0684.1	A0A498KKT7	80.4	7e-162	572.8	NA	PE 4	NA	NA	NA	NA	NA	NA	NA	NA
Ppy01g0686.1	I7CUU3	97.7	1.1e-94	348.6	Plasma intrinsic protein 1	PE 2	NA	NA	NA	NA	GO:0015267	channel activity	GO:0016021	integral component of membrane
Ppy01g0687.1	A0A498KST1	98.4	8.3e-101	369	NA	PE 4	NA	NA	NA	NA	NA	NA	NA	NA
Ppy01g0695.1	M5X617	85.4	0	1059.7	NA	PE 4	NA	IEA	GO:0055085	transmembrane transport	NA	NA	GO:0016021	integral component of membrane
Ppy01g0696.1	M5X277	90.6	3.5e-285	983	NA	PE 3	NA	NA	NA	NA	GO:0020037	heme binding	GO:0016021	integral component of membrane
Ppy01g0697.1	A0A251QH22	86.2	7.9e-269	928.7	NA	PE 4	NA	IEA	GO:0009744	response to sucrose	NA	NA	GO:0000808	origin recognition complex
Ppy01g0698.1	A0A498KKX1	95.1	2.8e-168	594	NA	PE 4	NA	NA	NA	NA	NA	NA	NA	NA
Ppy01g0699.1	A0A498KKV4	98.5	2.8e-150	533.9	NA	PE 4	NA	NA	NA	NA	NA	NA	NA	NA
Ppy01g0700.1	A0A314ZDE7	82.7	6.8e-99	362.8	NA	PE 4	NA	IEA	GO:0006457	protein folding	NA	NA	NA	NA
Ppy01g0701.1	Q1KLZ1	90.2	1e-196	688.7	L-3-cyanoalanine synthase 2, mitochondrial	PE 1	4.4.1.9	IDA	GO:0009836	fruit ripening, climacteric	GO:0050017	L-3-cyanoalanine synthase activity	GO:0005739	mitochondrion
Ppy01g0702.1	A0A498KIK4	97.8	0	4262.2	NA	PE 4	NA	NA	NA	NA	NA	NA	NA	NA
Ppy01g0704.1	A0A498KLR8	94.1	0	1298.9	NA	PE 4	NA	NA	NA	NA	NA	NA	NA	NA
Ppy01g0705.1	M5XNU5	84.7	1.6e-253	877.9	Protein DETOXIFICATION	PE 3	NA	NA	NA	NA	GO:0015238	drug transmembrane transporter activity	GO:0016021	integral component of membrane
Ppy01g0708.1	A0A498JEW1	85.1	1.3e-90	335.1	NA	PE 4	NA	NA	NA	NA	NA	NA	NA	NA
Ppy01g0710.1	M5X167	82.4	4.6e-203	709.9	NA	PE 3	NA	NA	NA	NA	GO:0004674	protein serine/threonine kinase activity	NA	NA
Ppy01g0712.1	A0A498KK30	94.4	4.1e-166	586.6	NA	PE 4	NA	NA	NA	NA	NA	NA	NA	NA
Ppy01g0716.1	A0A498KS13	96.7	0	1401.3	NA	PE 4	NA	NA	NA	NA	GO:0016491	oxidoreductase activity	GO:0016021	integral component of membrane
Ppy01g0717.1	A0A0G2UEW8	99.3	0	1429.8	Ferric reduction oxidase 2	PE 2	NA	NA	NA	NA	GO:0016491	oxidoreductase activity	GO:0016021	integral component of membrane
Ppy01g0718.1	A0A498KQ20	97.6	0	1929.5	NA	PE 4	NA	NA	NA	NA	NA	NA	NA	NA
Ppy01g0719.1	A0A498KI28	87.8	1.6e-110	401.7	NA	PE 4	NA	NA	NA	NA	NA	NA	NA	NA
Ppy01g0720.1	A0A498KJC7	88.2	3.8e-243	843.2	NA	PE 4	NA	NA	NA	NA	NA	NA	NA	NA
Ppy01g0721.1	A0A498KJC7	95.2	9.4e-266	918.3	NA	PE 4	NA	NA	NA	NA	NA	NA	NA	NA
Ppy01g0725.1	A0A314UDR3	87.4	1.4e-246	854.7	Putative polygalacturonase	PE 3	NA	IEA	GO:0005975	carbohydrate metabolic process	GO:0004650	polygalacturonase activity	NA	NA
Ppy01g0726.1	Q8GZR5	93	2.1e-204	714.1	Mitogen-activated protein kinase	PE 2	2.7.11.24	NA	NA	NA	GO:0005524	ATP binding	NA	NA
Ppy01g0727.1	M5X0G6	90.8	2.1e-179	631.3	NA	PE 4	NA	NA	NA	NA	NA	NA	NA	NA
Ppy01g0728.1	M5WZA3	88.9	2e-258	894	NA	PE 3	NA	NA	NA	NA	GO:0004674	protein serine/threonine kinase activity	GO:0016021	integral component of membrane
Ppy01g0729.1	A0A2H5PGG5	90.1	9.8e-205	715.3	CAAX prenyl protease	PE 3	3.4.24.84	IEA	GO:0071586	CAAX-box protein processing	GO:0004222	metalloendopeptidase activity	GO:0030176	integral component of endoplasmic reticulum membrane
Ppy01g0730.1	A0A498KK28	90.2	4.1e-127	456.8	NA	PE 4	NA	NA	NA	NA	NA	NA	NA	NA
Ppy01g0731.1	M5WZY9	85.6	2.1e-152	541.2	NA	PE 4	NA	IEA	GO:0009409	response to cold	GO:0003951	NAD+ kinase activity	GO:0005739	mitochondrion
Ppy01g0732.1	M5XEU4	92.4	2.7e-135	484.2	NA	PE 3	NA	IEA	GO:0006412	translation	GO:0003735	structural constituent of ribosome	GO:0005840	ribosome
Ppy01g0733.1	A0A498KHP3	95.1	0	1986.5	NA	PE 4	NA	NA	NA	NA	NA	NA	NA	NA
Ppy01g0734.1	A0A498KI09	95.5	1.3e-195	684.9	NA	PE 4	NA	NA	NA	NA	NA	NA	NA	NA
Ppy01g0735.1	A0A251QHE5	90.9	1.5e-293	1011.1	NA	PE 4	NA	IEA	GO:0055114	oxidation-reduction process	GO:0016491	oxidoreductase activity	NA	NA
Ppy01g0736.1	A0A498KK07	98.7	2.3e-169	597.4	NA	PE 4	NA	NA	NA	NA	NA	NA	GO:0016021	integral component of membrane
Ppy01g0737.1	A0A251QHG1	83.7	5.4e-69	263.1	NA	PE 4	NA	IEA	GO:0030001	metal ion transport	GO:0046872	metal ion binding	NA	NA
Ppy01g0738.1	A1IIT9	99.2	1.4e-288	994.2	1-aminocyclopropane-1-carboxylate synthase	PE 2	NA	IEA	GO:0009058	biosynthetic process	GO:0030170	pyridoxal phosphate binding	NA	NA
Ppy01g0740.1	A0A498KN01	91.3	4.9e-44	179.9	NA	PE 4	NA	NA	NA	NA	NA	NA	NA	NA
Ppy01g0743.1	A0A498KN01	81.1	3.5e-115	417.2	NA	PE 4	NA	NA	NA	NA	NA	NA	NA	NA
Ppy01g0745.1	A0A498KN01	96.8	0	1082.4	NA	PE 4	NA	NA	NA	NA	NA	NA	NA	NA
Ppy01g0747.1	A0A059BZB4	88.8	0	1446.4	NA	PE 4	NA	IEA	GO:0048278	vesicle docking	NA	NA	GO:0000145	exocyst
Ppy01g0748.1	A0A498KK13	92.7	2.2e-187	657.5	NA	PE 4	NA	NA	NA	NA	NA	NA	NA	NA
Ppy01g0750.1	A0A498KPZ9	95.9	0	1466.1	NA	PE 4	NA	NA	NA	NA	NA	NA	NA	NA
Ppy01g0752.1	M5X1Q5	94.8	7e-185	649.4	3-methyl-2-oxobutanoate hydroxymethyltransferase	PE 3	2.1.2.11	IEA	GO:0015940	pantothenate biosynthetic process	GO:0003864	3-methyl-2-oxobutanoate hydroxymethyltransferase activity	NA	NA
Ppy01g0753.1	A0A498KMZ2	93.6	1.4e-269	931	NA	PE 4	NA	NA	NA	NA	GO:0008233	peptidase activity	NA	NA
Ppy01g0754.1	A0A498KPY2	87.3	4.4e-115	416.8	NA	PE 4	NA	NA	NA	NA	NA	NA	NA	NA
Ppy01g0755.1	M5XGX5	87.2	3.6e-148	526.9	NA	PE 3	NA	IEA	GO:0005975	carbohydrate metabolic process	GO:0004553	hydrolase activity, hydrolyzing O-glycosyl compounds	NA	NA
Ppy01g0756.1	M5X0U4	82.5	1.3e-79	298.5	NA	PE 4	NA	IEA	GO:0009269	response to desiccation	NA	NA	NA	NA
Ppy01g0757.1	Q8W227	97.3	4.7e-78	293.1	Putative desiccation protectant protein	PE 2	NA	IEA	GO:0009269	response to desiccation	NA	NA	NA	NA
Ppy01g0758.1	A0A498KK09	94.7	4.8e-93	343.2	NA	PE 4	NA	NA	NA	NA	NA	NA	NA	NA
Ppy01g0759.1	A0A498KPY5	96.8	2.9e-116	420.6	NA	PE 4	NA	NA	NA	NA	GO:0008270	zinc ion binding	GO:0016021	integral component of membrane
Ppy01g0761.1	A0A498JJW1	89.1	1.1e-98	362.1	NA	PE 4	NA	NA	NA	NA	NA	NA	GO:0016021	integral component of membrane
Ppy01g0763.1	A0A498KMY2	91.9	3.2e-135	483.8	NA	PE 4	NA	NA	NA	NA	NA	NA	GO:0005789	endoplasmic reticulum membrane
Ppy01g0764.1	A0A498KRW6	97.4	0	1411	NA	PE 4	NA	NA	NA	NA	NA	NA	NA	NA
Ppy01g0767.1	A0A314UI86	90.4	4e-250	866.3	Delta(8)-fatty-acid desaturase 1-like	PE 4	NA	IEA	GO:0006629	lipid metabolic process	GO:0016491	oxidoreductase activity	GO:0016021	integral component of membrane
Ppy01g0769.1	M5X679	83.9	2e-203	711.1	Delta8-sphingolipid desaturase 2	PE 4	NA	IEA	GO:0006629	lipid metabolic process	GO:0016491	oxidoreductase activity	GO:0016021	integral component of membrane
Ppy01g0770.1	A0A498KHL1	96.5	8e-58	225.7	NA	PE 4	NA	NA	NA	NA	NA	NA	NA	NA
Ppy01g0772.1	A0A498KHY1	94.1	3.6e-159	563.5	NA	PE 4	NA	NA	NA	NA	NA	NA	NA	NA
Ppy01g0773.1	A0A314UHS2	92.7	2.2e-198	694.1	Glycosyltransferase	PE 3	2.4.2.-	IEA	GO:0071555	cell wall organization	GO:0016757	transferase activity, transferring glycosyl groups	GO:0016021	integral component of membrane
Ppy01g0774.1	A0A251QHH4	85.2	0	1786.5	NA	PE 4	NA	NA	NA	NA	GO:0016740	transferase activity	GO:0016021	integral component of membrane
Ppy01g0775.1	A0A498KJX5	99	1.6e-113	411.4	NA	PE 4	NA	NA	NA	NA	NA	NA	GO:0032040	small-subunit processome
Ppy01g0776.1	A0A498KJZ9	91.7	0	2300	NA	PE 4	NA	NA	NA	NA	NA	NA	NA	NA
Ppy01g0777.1	A0A498KPX5	97	9.2e-144	512.3	NA	PE 4	NA	NA	NA	NA	NA	NA	NA	NA
Ppy01g0778.1	A0A498KMX1	99	5.6e-243	842.4	NA	PE 4	NA	NA	NA	NA	NA	NA	NA	NA
Ppy01g0779.1	A0A498KRV6	94	6.5e-209	729.2	NA	PE 4	NA	NA	NA	NA	NA	NA	NA	NA
Ppy01g0780.1	A0A498KPW4	96.3	0	1216.1	NA	PE 4	NA	NA	NA	NA	NA	NA	NA	NA
Ppy01g0782.1	A0A498KHJ9	98.9	0	1103.2	NA	PE 4	NA	NA	NA	NA	NA	NA	NA	NA
Ppy01g0783.1	A0A498KHX3	97.5	7.5e-82	305.8	NA	PE 4	NA	NA	NA	NA	NA	NA	GO:0016021	integral component of membrane
Ppy01g0784.1	A0A498KJ76	90.3	7.8e-148	525.8	NA	PE 4	NA	NA	NA	NA	NA	NA	NA	NA
Ppy01g0786.1	A0A498KJZ8	96.7	4.1e-236	819.7	NA	PE 4	NA	NA	NA	NA	GO:0003700	DNA-binding transcription factor activity	NA	NA
Ppy01g0787.1	A0A2N9F551	80.5	8e-155	549.3	Glucose-6-phosphate 1-epimerase	PE 3	5.1.3.15	IEA	GO:0005975	carbohydrate metabolic process	GO:0047938	glucose-6-phosphate 1-epimerase activity	NA	NA
Ppy01g0788.1	A0A2I0BFW5	87.2	8.5e-81	302.4	Ubiquitin-conjugating enzyme E2-17 kDa	PE 3	NA	NA	NA	NA	GO:0016740	transferase activity	NA	NA
Ppy01g0790.1	D5L104	97.5	6e-159	562.8	AP2 domain class transcription factor	PE 2	NA	NA	NA	NA	GO:0003700	DNA-binding transcription factor activity	GO:0005634	nucleus
Ppy01g0793.1	M5XJU2	87.9	8.1e-202	705.7	NA	PE 3	NA	NA	NA	NA	GO:0022857	transmembrane transporter activity	GO:0016021	integral component of membrane
Ppy01g0794.1	A0A498KHV3	92.5	0	1239.6	NA	PE 4	NA	NA	NA	NA	NA	NA	NA	NA
Ppy01g0795.1	A0A2P6SI80	98.7	1.8e-272	940.6	Tubulin gamma chain	PE 3	NA	IEA	GO:0031122	cytoplasmic microtubule organization	GO:0005525	GTP binding	GO:0000930	gamma-tubulin complex
Ppy01g0796.1	A0A498KPT7	97.5	0	1358.2	NA	PE 4	NA	NA	NA	NA	GO:0004672	protein kinase activity	NA	NA
Ppy01g0797.1	A0A498KKN4	94.5	0	1816.6	NA	PE 4	NA	NA	NA	NA	NA	NA	NA	NA
Ppy01g0798.1	A0A314YI17	94.9	1.1e-191	671.8	Mitochondrial adenine nucleotide transporter ADNT1	PE 3	NA	NA	NA	NA	GO:0022857	transmembrane transporter activity	GO:0016021	integral component of membrane
Ppy01g0800.1	M5XS30	83.6	6.8e-287	988.8	NA	PE 4	NA	IEA	GO:0009611	response to wounding	GO:0080123	jasmonate-amino synthetase activity	NA	NA
Ppy01g0801.1	A0A498KNX4	81.7	2.9e-52	207.2	NA	PE 4	NA	NA	NA	NA	NA	NA	NA	NA
Ppy01g0803.1	A0A498KPT8	96	0	1798.1	NA	PE 4	NA	NA	NA	NA	NA	NA	NA	NA
Ppy01g0804.1	A0A498KMT3	92.8	5.7e-257	889	NA	PE 4	NA	NA	NA	NA	NA	NA	NA	NA
Ppy01g0806.1	A0A251QHU5	83.8	7.2e-234	812.4	Glycosyltransferase	PE 3	2.4.1.-	NA	NA	NA	GO:0016758	transferase activity, transferring hexosyl groups	NA	NA
Ppy01g0807.1	A0A314Z2G0	83.5	4.3e-159	563.5	Anthocyanidin reductase-like	PE 4	NA	NA	NA	NA	GO:0050662	coenzyme binding	NA	NA
Ppy01g0808.1	A0A498KPS8	97.1	4.5e-193	676.4	NA	PE 4	NA	NA	NA	NA	GO:0003824	catalytic activity	NA	NA
Ppy01g0809.1	A0A1L3GU30	98.9	4.2e-202	706.4	WRKY transcription factor 53	PE 2	NA	NA	NA	NA	GO:0003700	DNA-binding transcription factor activity	GO:0005634	nucleus
Ppy01g0810.1	A0A498JDC3	81.6	3.4e-193	677.2	NA	PE 4	NA	NA	NA	NA	NA	NA	NA	NA
Ppy01g0811.1	A0A498JDC3	83.6	1.1e-212	741.9	NA	PE 4	NA	NA	NA	NA	NA	NA	NA	NA
Ppy01g0813.1	A0A498KJS7	97.3	0	1821.2	NA	PE 4	NA	NA	NA	NA	NA	NA	NA	NA
Ppy01g0814.1	A0A1L2YXQ9	98.4	2.1e-101	370.9	ABA receptor	PE 2	NA	NA	NA	NA	NA	NA	NA	NA
Ppy01g0815.1	A0A314XSP8	81.1	0	1130.9	NA	PE 4	NA	IEA	GO:0006629	lipid metabolic process	GO:0016787	hydrolase activity	NA	NA
Ppy01g0816.1	A0A498KHE9	98.7	2.9e-186	653.7	NA	PE 4	NA	NA	NA	NA	GO:0046872	metal ion binding	NA	NA
Ppy01g0817.1	A0A498KHS5	94.9	0	2592	NA	PE 4	NA	NA	NA	NA	GO:0004652	polynucleotide adenylyltransferase activity	NA	NA
Ppy01g0818.1	A0A498KJ34	94.8	0	1513.8	NA	PE 4	NA	NA	NA	NA	GO:0005524	ATP binding	NA	NA
Ppy01g0819.1	A0A498JDC9	94.8	6e-199	696	NA	PE 4	NA	NA	NA	NA	NA	NA	NA	NA
Ppy01g0820.1	A0A251QJ03	81.3	0	1167.1	Cyclic nucleotide-gated channel 10	PE 2	NA	NA	NA	NA	GO:0005216	ion channel activity	GO:0016021	integral component of membrane
Ppy01g0824.1	A0A498KMR3	92.9	2.5e-55	217.2	NA	PE 4	NA	NA	NA	NA	NA	NA	NA	NA
Ppy01g0825.1	A0A314XM37	82.5	3.4e-190	667.2	Beclin-1-like protein	PE 3	NA	IEA	GO:0006914	autophagy	GO:0008289	lipid binding	GO:0000407	phagophore assembly site
Ppy01g0826.1	A0A498KPR1	95.3	1.3e-254	881.3	NA	PE 4	NA	NA	NA	NA	NA	NA	NA	NA
Ppy01g0829.1	A0A498KHD7	95.7	0	2163.3	NA	PE 4	NA	NA	NA	NA	NA	NA	NA	NA
Ppy01g0832.1	A0A498KJ25	95.1	0	1245	NA	PE 4	NA	NA	NA	NA	NA	NA	NA	NA
Ppy01g0833.1	M5XGP8	92.9	0	1134	NA	PE 3	NA	NA	NA	NA	GO:0003924	GTPase activity	NA	NA
Ppy01g0834.1	A0A498KJU3	93.4	2.1e-157	557.8	NA	PE 4	NA	NA	NA	NA	NA	NA	NA	NA
Ppy01g0836.1	A0A2P6SIE2	81.9	2.5e-281	970.3	Putative 1-phosphatidylinositol 4-kinase	PE 3	2.7.1.67	NA	NA	NA	GO:0004430	1-phosphatidylinositol 4-kinase activity	NA	NA
Ppy01g0837.1	A0A498KMQ3	95.6	0	2235.3	NA	PE 4	NA	NA	NA	NA	NA	NA	NA	NA
Ppy01g0839.1	A0A498KHC7	96.8	1e-258	894.8	NA	PE 4	NA	NA	NA	NA	NA	NA	NA	NA
Ppy01g0840.1	M5XLI4	94.3	5.6e-182	639.4	NA	PE 4	NA	IEA	GO:0007275	multicellular organism development	GO:0008270	zinc ion binding	GO:0005634	nucleus
Ppy01g0841.1	A0A498KJ16	96.9	0	1244.6	NA	PE 4	NA	NA	NA	NA	NA	NA	NA	NA
Ppy01g0842.1	A0A251QI11	93.4	3.8e-143	510.4	NA	PE 3	NA	IEA	GO:0080167	response to karrikin	GO:0004190	aspartic-type endopeptidase activity	GO:0016020	membrane
Ppy01g0844.1	A0A251QJ62	89.1	8.7e-273	941.8	NA	PE 3	NA	IEA	GO:0048653	anther development	GO:0005506	iron ion binding	GO:0016021	integral component of membrane
Ppy01g0846.1	A0A498JCK9	83.7	7.5e-138	492.7	NA	PE 4	NA	NA	NA	NA	NA	NA	NA	NA
Ppy01g0847.1	A0A498KJT3	91.7	2.7e-111	404.1	NA	PE 4	NA	NA	NA	NA	GO:0046983	protein dimerization activity	NA	NA
Ppy01g0848.1	D5L117	88	2.9e-93	344	AP2 domain class transcription factor	PE 2	NA	NA	NA	NA	GO:0003677	DNA binding	GO:0005634	nucleus
Ppy01g0849.1	M5X7N8	87.4	0	1681	NA	PE 4	NA	IEA	GO:0006886	intracellular protein transport	GO:0008536	Ran GTPase binding	GO:0005634	nucleus
Ppy01g0850.1	D9ZIM2	88.8	0	1260	Auxin response factor	PE 2	NA	IEA	GO:0006355	regulation of transcription, DNA-templated	GO:0003677	DNA binding	GO:0005634	nucleus
Ppy01g0851.1	A0A498KHB6	96.5	3.1e-129	463.8	NA	PE 4	NA	NA	NA	NA	NA	NA	NA	NA
Ppy01g0852.1	A0A498KHP4	92.8	1.4e-247	857.8	NA	PE 4	NA	NA	NA	NA	NA	NA	NA	NA
Ppy01g0853.1	A0A498KHP4	94.6	0	4853.5	NA	PE 4	NA	NA	NA	NA	NA	NA	NA	NA
Ppy01g0854.1	A0A498KHP4	98.1	0	1106.3	NA	PE 4	NA	NA	NA	NA	NA	NA	NA	NA
Ppy01g0855.1	A0A498KJ07	98	0	1315.1	NA	PE 4	NA	NA	NA	NA	NA	NA	NA	NA
Ppy01g0856.1	M5X0N2	80.3	4.3e-61	236.9	NA	PE 4	NA	IEA	GO:0008615	pyridoxine biosynthetic process	GO:0004733	pyridoxamine-phosphate oxidase activity	NA	NA
Ppy01g0857.1	A0A498KPP7	90.9	1.1e-151	538.5	NA	PE 4	NA	NA	NA	NA	NA	NA	NA	NA
Ppy01g0859.1	A0A498KRK8	98.9	1.1e-162	575.1	NA	PE 4	NA	NA	NA	NA	NA	NA	NA	NA
Ppy01g0862.1	M5XE01	96.8	6.9e-88	325.9	NA	PE 4	NA	NA	NA	NA	NA	NA	GO:0016021	integral component of membrane
Ppy01g0864.1	A0A498KHN4	89.8	1.2e-61	238.4	NA	PE 4	NA	NA	NA	NA	NA	NA	NA	NA
Ppy01g0867.1	A0A498KJR7	93.9	0	1250.7	NA	PE 4	NA	NA	NA	NA	NA	NA	NA	NA
Ppy01g0868.1	A0A314ZXI9	93.7	6.6e-61	235.7	DNA-directed RNA polymerase subunit	PE 3	NA	IEA	GO:0006351	transcription, DNA-templated	GO:0008270	zinc ion binding	GO:0005730	nucleolus
Ppy01g0870.1	A0A251QJD3	88.4	2.5e-132	474.2	NA	PE 4	NA	IEA	GO:0000398	mRNA splicing, via spliceosome	GO:0003723	RNA binding	GO:0005681	spliceosomal complex
Ppy01g0872.1	A0A498KKG8	95.5	0	1837.8	NA	PE 4	NA	NA	NA	NA	GO:0004842	ubiquitin-protein transferase activity	NA	NA
Ppy01g0874.1	A0A498KHM7	96.3	1.3e-113	411.8	NA	PE 4	NA	NA	NA	NA	NA	NA	NA	NA
Ppy01g0875.1	A0A498KIY8	97.2	3.7e-131	470.3	NA	PE 4	NA	NA	NA	NA	GO:0003924	GTPase activity	NA	NA
Ppy01g0876.1	A0A498JAS7	89.4	1.8e-245	850.9	NA	PE 4	NA	NA	NA	NA	GO:0005524	ATP binding	GO:0016021	integral component of membrane
Ppy01g0877.1	A0A498KPN1	95.3	1.6e-137	491.5	NA	PE 4	NA	NA	NA	NA	NA	NA	GO:0016021	integral component of membrane
Ppy01g0878.1	A0A498KPN1	83.7	3.6e-235	816.6	NA	PE 4	NA	NA	NA	NA	NA	NA	NA	NA
Ppy01g0879.1	A0A498JHL8	81.6	1.9e-132	474.9	NA	PE 4	NA	NA	NA	NA	NA	NA	NA	NA
Ppy01g0880.1	M5X125	85.7	2.7e-61	237.3	NA	PE 3	NA	NA	NA	NA	GO:0020037	heme binding	GO:0016021	integral component of membrane
Ppy01g0881.1	A0A251QI90	86.2	1.5e-267	924.5	NA	PE 3	NA	NA	NA	NA	GO:0016705	oxidoreductase activity, acting on paired donors, with incorporation or reduction of molecular oxygen	GO:0016021	integral component of membrane
Ppy01g0883.1	A0A498KJL4	95.9	1.7e-130	468	NA	PE 4	NA	NA	NA	NA	NA	NA	NA	NA
Ppy01g0884.1	A0A314ZWQ6	90.3	2e-63	244.2	Auxin-responsive protein SAUR32	PE 4	NA	IEA	GO:0009733	response to auxin	NA	NA	NA	NA
Ppy01g0885.1	A0A498IZW8	90	1.8e-41	171	NA	PE 4	NA	NA	NA	NA	NA	NA	NA	NA
Ppy01g0887.1	A0A498KPL0	82.3	9.6e-295	1015	NA	PE 4	NA	NA	NA	NA	NA	NA	NA	NA
Ppy01g0888.1	A0A251QJG4	81.9	9.9e-233	808.9	NA	PE 4	NA	IEA	GO:0009664	plant-type cell wall organization	NA	NA	GO:0005886	plasma membrane
Ppy01g0890.1	A0A498KIX2	97	5.9e-279	962.2	NA	PE 4	NA	NA	NA	NA	GO:0046983	protein dimerization activity	NA	NA
Ppy01g0891.1	A0A498KJP1	94.4	4.9e-270	932.6	NA	PE 4	NA	NA	NA	NA	NA	NA	NA	NA
Ppy01g0892.1	A0A498KPL2	89.7	1.3e-110	401.7	NA	PE 4	NA	NA	NA	NA	GO:0003713	transcription coactivator activity	NA	NA
Ppy01g0893.1	A0A2P6SIT4	84.4	9.6e-154	545.8	S-acyltransferase	PE 3	2.3.1.225	NA	NA	NA	GO:0019706	protein-cysteine S-palmitoyltransferase activity	GO:0016021	integral component of membrane
Ppy01g0894.1	A0A498KRD2	94	1.8e-61	237.7	NA	PE 4	NA	NA	NA	NA	NA	NA	NA	NA
Ppy01g0896.1	A0A314ZP11	90.6	1.1e-217	758.4	3-ketoacyl-CoA synthase	PE 3	2.3.1.-	IEA	GO:0006633	fatty acid biosynthetic process	GO:0016747	transferase activity, transferring acyl groups other than amino-acyl groups	GO:0016021	integral component of membrane
Ppy01g0897.1	A0A498KH61	96.1	7.3e-79	295.8	NA	PE 4	NA	NA	NA	NA	NA	NA	NA	NA
Ppy01g0898.1	A0A498KHJ7	97.9	5.4e-285	982.2	NA	PE 4	NA	NA	NA	NA	GO:0003723	RNA binding	NA	NA
Ppy01g0899.1	A0A498KEX1	81.8	2.6e-38	160.6	NA	PE 4	NA	NA	NA	NA	NA	NA	NA	NA
Ppy01g0900.1	A0A498KIW4	97.4	0	1153.3	NA	PE 4	NA	NA	NA	NA	GO:0003885	D-arabinono-1,4-lactone oxidase activity	GO:0016020	membrane
Ppy01g0902.1	A0A498K027	84.1	1.2e-43	178.3	NA	PE 4	NA	NA	NA	NA	NA	NA	NA	NA
Ppy01g0903.1	A0A498KJN3	97.2	0	1047.7	NA	PE 4	NA	NA	NA	NA	NA	NA	NA	NA
Ppy01g0904.1	A0A0H3VAS8	92.8	2.1e-237	823.9	NAC2 transcription factor	PE 2	NA	IEA	GO:0006355	regulation of transcription, DNA-templated	GO:0003677	DNA binding	GO:0005634	nucleus
Ppy01g0905.1	A0A498KRC3	98.1	1.3e-247	857.8	NA	PE 4	NA	NA	NA	NA	NA	NA	NA	NA
Ppy01g0907.1	A0A498KH49	97.6	4.1e-91	336.7	NA	PE 4	NA	NA	NA	NA	NA	NA	NA	NA
Ppy01g0908.1	A0A498KJM5	96.6	1e-162	575.5	NA	PE 4	NA	NA	NA	NA	NA	NA	NA	NA
Ppy01g0910.1	A0A2P6SIU9	80.7	1.7e-291	1004.2	Starch synthase, chloroplastic/amyloplastic	PE 3	2.4.1.-	IEA	GO:0019252	starch biosynthetic process	GO:0004373	glycogen (starch) synthase activity	GO:0009507	chloroplast
Ppy01g0913.1	A0A2P6SIT2	94.7	1.6e-190	667.9	Pyruvate dehydrogenase E1 component subunit alpha	PE 4	1.2.4.1	IEA	GO:0006086	acetyl-CoA biosynthetic process from pyruvate	GO:0004739	pyruvate dehydrogenase (acetyl-transferring) activity	GO:0043231	intracellular membrane-bounded organelle
Ppy01g0914.1	A0A498KH38	97.8	0	1384.4	NA	PE 4	NA	NA	NA	NA	NA	NA	NA	NA
Ppy01g0915.1	M5XNI8	84.1	1.6e-114	414.8	NA	PE 4	NA	IEA	GO:0000373	Group II intron splicing	NA	NA	GO:0005739	mitochondrion
Ppy01g0916.1	A0A498KIU4	91.3	0	1322.4	NA	PE 4	NA	NA	NA	NA	NA	NA	NA	NA
Ppy01g0917.1	A0A498KIU4	92.7	6.4e-148	526.2	NA	PE 4	NA	NA	NA	NA	NA	NA	NA	NA
Ppy01g0918.1	A0A498KIU4	98.3	8.4e-234	812	NA	PE 4	NA	NA	NA	NA	GO:0008324	cation transmembrane transporter activity	GO:0016021	integral component of membrane
Ppy01g0919.1	A0A498KPJ1	95.4	4.6e-235	816.2	NA	PE 4	NA	NA	NA	NA	NA	NA	NA	NA
Ppy01g0920.1	A0A498KRA3	94.7	9.8e-85	315.5	NA	PE 4	NA	NA	NA	NA	GO:0004812	aminoacyl-tRNA ligase activity	GO:0009579	thylakoid
Ppy01g0921.1	A0A0N6WHK2	96.9	3e-198	693.7	O-methyltransferase 2	PE 2	NA	NA	NA	NA	GO:0046983	protein dimerization activity	NA	NA
Ppy01g0923.1	A0A0N6WHK2	94	5.8e-99	362.8	O-methyltransferase 2	PE 2	NA	NA	NA	NA	GO:0046983	protein dimerization activity	NA	NA
Ppy01g0925.1	A0A3Q8BRN6	96.8	5.7e-210	732.6	Biphenyl-O-methyltransferase	PE 2	NA	NA	NA	NA	GO:0008168	methyltransferase activity	NA	NA
Ppy01g0926.1	A0A498KFL0	89.2	3.9e-78	293.5	NA	PE 4	NA	NA	NA	NA	NA	NA	NA	NA
Ppy01g0927.1	A0A3Q8BRN6	96.2	4.5e-207	723	Biphenyl-O-methyltransferase	PE 2	NA	NA	NA	NA	GO:0008168	methyltransferase activity	NA	NA
Ppy01g0928.1	M5X3Q0	88.6	1.2e-182	641.7	NA	PE 3	NA	NA	NA	NA	GO:0046872	metal ion binding	NA	NA
Ppy01g0930.1	A0A498HTU7	94.1	8.1e-190	665.6	NA	PE 4	NA	NA	NA	NA	NA	NA	NA	NA
Ppy01g0932.1	A0A3G1Z1E5	94.8	0	1337	Circadian clock protein LHY variant X1 (Fragment)	PE 2	NA	NA	NA	NA	NA	NA	NA	NA
Ppy01g0933.1	A0A498KIS0	95.5	0	1206.8	NA	PE 4	NA	NA	NA	NA	NA	NA	NA	NA
Ppy01g0934.1	A0A498KJF1	96.1	0	1276.9	NA	PE 4	NA	NA	NA	NA	GO:0005524	ATP binding	GO:0016021	integral component of membrane
Ppy01g0935.1	A0A251QIJ9	90	1.5e-106	388.3	NA	PE 3	NA	IEA	GO:0006796	phosphate-containing compound metabolic process	GO:0000287	magnesium ion binding	GO:0005737	cytoplasm
Ppy01g0936.1	M5XDL5	92.3	1.3e-109	398.7	NA	PE 3	NA	IEA	GO:0006796	phosphate-containing compound metabolic process	GO:0004427	inorganic diphosphatase activity	GO:0005737	cytoplasm
Ppy01g0937.1	A0A088SQF0	81.2	0	2806.2	Putative endoribonuclease dicer-like protein 1 (Fragment)	PE 2	NA	IEA	GO:0031047	gene silencing by RNA	GO:0003723	RNA binding	NA	NA
Ppy01g0938.1	D9ZIL1	80	4.7e-208	726.5	ABI3L domain class transcription factor	PE 2	NA	NA	NA	NA	GO:0003677	DNA binding	GO:0005634	nucleus
Ppy01g0943.1	A0A498KC33	84.1	4.2e-47	189.9	NA	PE 4	NA	NA	NA	NA	NA	NA	NA	NA
Ppy01g0945.1	A0A498KJE2	90.6	3e-231	803.5	NA	PE 4	NA	NA	NA	NA	NA	NA	NA	NA
Ppy01g0947.1	A0A498KJE2	85.9	2e-218	761.1	NA	PE 4	NA	NA	NA	NA	NA	NA	NA	NA
Ppy01g0951.1	A0A498KME3	90.1	3e-104	380.6	NA	PE 4	NA	NA	NA	NA	NA	NA	NA	NA
Ppy01g0958.1	A0A498KPD6	92.3	0	1056.6	NA	PE 4	NA	NA	NA	NA	NA	NA	NA	NA
Ppy01g0959.1	M5WZE8	89.1	1.1e-245	851.7	NA	PE 4	NA	IEA	GO:0009409	response to cold	NA	NA	GO:0005634	nucleus
Ppy01g0960.1	F6H4J0	86.3	7.1e-170	599.4	NA	PE 4	NA	IBA	GO:0006364	rRNA processing	NA	NA	GO:0005730	nucleolus
Ppy01g0961.1	A0A498KIN8	94.5	1.9e-197	691	NA	PE 4	NA	NA	NA	NA	NA	NA	NA	NA
Ppy01g0963.1	A0A498KJC4	95	0	1486.1	NA	PE 4	NA	NA	NA	NA	NA	NA	NA	NA
Ppy01g0965.1	A0A498KPD3	97.4	4.8e-131	469.9	NA	PE 4	NA	NA	NA	NA	GO:0016787	hydrolase activity	NA	NA
Ppy01g0966.1	A0A498KMA2	92.1	4.7e-165	583.2	NA	PE 4	NA	NA	NA	NA	NA	NA	NA	NA
Ppy01g0967.1	F6H4J0	80.3	3.9e-50	200.3	NA	PE 4	NA	IBA	GO:0006364	rRNA processing	NA	NA	GO:0005730	nucleolus
Ppy01g0969.1	A0A498KIN8	94.8	4.6e-197	689.9	NA	PE 4	NA	NA	NA	NA	NA	NA	NA	NA
Ppy01g0973.1	A0A314UU44	89.3	2.8e-134	480.7	Pentatricopeptide repeat-containing protein	PE 4	NA	NA	NA	NA	NA	NA	NA	NA
Ppy01g0976.1	A0A218XL37	80.1	2.4e-167	591.3	S-acyltransferase	PE 3	2.3.1.225	NA	NA	NA	GO:0016787	hydrolase activity	GO:0016021	integral component of membrane
Ppy01g0977.1	A0A498KMA2	86.9	1.2e-60	235.3	NA	PE 4	NA	NA	NA	NA	NA	NA	NA	NA
Ppy01g0978.1	A0A498KMA2	92	9.4e-105	382.5	NA	PE 4	NA	NA	NA	NA	NA	NA	NA	NA
Ppy01g0979.1	A0A498KMA2	91.9	2.2e-104	380.9	NA	PE 4	NA	NA	NA	NA	NA	NA	NA	NA
Ppy01g0980.1	A0A498KR38	92.7	1e-278	961.4	NA	PE 4	NA	NA	NA	NA	GO:0005524	ATP binding	NA	NA
Ppy01g0982.1	A0A251QIR5	81.9	3.5e-152	540.4	NA	PE 3	NA	NA	NA	NA	GO:0008270	zinc ion binding	GO:0031012	extracellular matrix
Ppy01g0983.1	A0A498JLJ3	87.7	0	1532.7	NA	PE 4	NA	NA	NA	NA	NA	NA	NA	NA
Ppy01g0987.1	A0A498JJU0	93.9	1.9e-199	697.6	NA	PE 4	NA	NA	NA	NA	GO:0004482	mRNA (guanine-N7-)-methyltransferase activity	NA	NA
Ppy01g0988.1	A0A498KJ96	97.7	1.5e-165	584.7	NA	PE 4	NA	NA	NA	NA	NA	NA	NA	NA
Ppy01g0989.1	A0A2P6SJ28	81.7	2.5e-282	973.8	Dihydrolipoamide acetyltransferase component of pyruvate dehydrogenase complex	PE 3	2.3.1.-	NA	NA	NA	GO:0016746	transferase activity, transferring acyl groups	NA	NA
Ppy01g0990.1	A0A498KM92	95.1	8.7e-203	708.8	NA	PE 4	NA	NA	NA	NA	NA	NA	NA	NA
Ppy01g0991.1	A0A251QIZ0	88.5	0	1748	NA	PE 4	NA	IEA	GO:0019252	starch biosynthetic process	GO:0051060	pullulanase activity	GO:0009570	chloroplast stroma
Ppy01g0992.1	A0A498KK31	93.1	1.1e-152	542	NA	PE 4	NA	NA	NA	NA	NA	NA	NA	NA
Ppy01g0993.1	A0A498KGT7	87.5	4.7e-255	882.9	NA	PE 4	NA	NA	NA	NA	NA	NA	NA	NA
Ppy01g0994.1	M5X7B4	80.2	9.5e-223	775.4	Pectate lyase	PE 2	4.2.2.2	IEA	GO:0045490	pectin catabolic process	GO:0030570	pectate lyase activity	GO:0016021	integral component of membrane
Ppy01g0995.1	A0A498KIK5	95.7	1.5e-252	874.4	NA	PE 4	NA	NA	NA	NA	NA	NA	NA	NA
Ppy01g0996.1	A0A498KJ88	91.9	0	3033	NA	PE 4	NA	NA	NA	NA	NA	NA	NA	NA
Ppy01g0998.1	A0A314YNY0	83.5	5.5e-279	962.6	Protein NUCLEAR FUSION DEFECTIVE 4-like	PE 4	NA	IEA	GO:0055085	transmembrane transport	NA	NA	GO:0016021	integral component of membrane
Ppy01g1000.1	A0A498KK19	97.2	0	1100.1	NA	PE 4	NA	NA	NA	NA	NA	NA	NA	NA
Ppy01g1001.1	A0A498KK19	88.8	6.1e-148	526.2	NA	PE 4	NA	NA	NA	NA	GO:0008270	zinc ion binding	NA	NA
Ppy01g1002.1	A0A498KGS2	97.1	0	1297.7	NA	PE 4	NA	NA	NA	NA	GO:0005524	ATP binding	NA	NA
Ppy01g1003.1	A0A498KGS2	91.9	1.8e-220	767.7	NA	PE 4	NA	NA	NA	NA	NA	NA	NA	NA
Ppy01g1005.1	A0A498KJ74	92	0	1035	NA	PE 4	NA	NA	NA	NA	NA	NA	NA	NA
Ppy01g1006.1	A0A498KJ74	92.2	5.8e-63	243	NA	PE 4	NA	NA	NA	NA	NA	NA	NA	NA
Ppy01g1008.1	A0A314YAH1	89.6	2.2e-266	920.6	Carboxypeptidase	PE 3	3.4.16.-	NA	NA	NA	GO:0004185	serine-type carboxypeptidase activity	NA	NA
Ppy01g1009.1	A0A498KJB9	93.3	9.1e-110	399.1	NA	PE 4	NA	NA	NA	NA	NA	NA	NA	NA
Ppy01g1010.1	A0A498KPA1	95.7	8e-139	495.7	NA	PE 4	NA	NA	NA	NA	GO:0003723	RNA binding	NA	NA
Ppy01g1011.1	A0A498KM61	96.2	1.2e-140	501.9	NA	PE 4	NA	NA	NA	NA	NA	NA	NA	NA
Ppy01g1012.1	A0A498KR06	98	0	1764.6	NA	PE 4	NA	NA	NA	NA	GO:0003677	DNA binding	NA	NA
Ppy01g1014.1	A0A498JKS0	89.9	0	1902.5	NA	PE 4	NA	NA	NA	NA	NA	NA	NA	NA
Ppy01g1015.1	A0A314YAH8	89.1	0	1125.5	Glycerol-3-phosphate dehydrogenase	PE 3	1.1.5.3	IEA	GO:0006072	glycerol-3-phosphate metabolic process	GO:0052591	sn-glycerol-3-phosphate:ubiquinone-8 oxidoreductase activity	GO:0009331	glycerol-3-phosphate dehydrogenase complex
Ppy01g1016.1	A0A2S1CEU1	90.6	0	1055.4	Vacuolar protein-sorting-associated protein 33-like protein	PE 3	NA	IEA	GO:0006904	vesicle docking involved in exocytosis	NA	NA	NA	NA
Ppy01g1017.1	A0A498KIH8	96.2	0	1154	NA	PE 4	NA	NA	NA	NA	GO:0004842	ubiquitin-protein transferase activity	NA	NA
Ppy01g1018.1	A0A498KJ63	99.2	6.3e-62	239.2	NA	PE 4	NA	NA	NA	NA	NA	NA	NA	NA
Ppy01g1022.1	M5XDN0	96.6	6.6e-107	389.4	NA	PE 4	NA	IEA	GO:0045022	early endosome to late endosome transport	GO:0003924	GTPase activity	GO:0010009	cytoplasmic side of endosome membrane
Ppy01g1023.1	A0A498KQZ7	94.8	1.5e-57	224.6	NA	PE 4	NA	NA	NA	NA	NA	NA	NA	NA
Ppy01g1029.1	A0A498KJA2	93.6	5.6e-244	845.9	NA	PE 4	NA	NA	NA	NA	NA	NA	GO:0016021	integral component of membrane
Ppy01g1030.1	M5X2M0	85.2	1.8e-45	184.5	NA	PE 4	NA	NA	NA	NA	NA	NA	GO:0016021	integral component of membrane
Ppy01g1032.1	A0A498KM41	96.1	0	1944.5	NA	PE 4	NA	NA	NA	NA	NA	NA	NA	NA
Ppy01g1033.1	M5XN03	82.9	2.9e-178	627.5	NA	PE 4	NA	IEA	GO:0017004	cytochrome complex assembly	GO:0003723	RNA binding	GO:0005739	mitochondrion
Ppy01g1034.1	A0A498JEG0	87.4	1.2e-191	671.8	NA	PE 4	NA	NA	NA	NA	NA	NA	NA	NA
Ppy01g1035.1	A0A498KJY8	97.9	1.1e-241	838.2	NA	PE 4	NA	NA	NA	NA	GO:0004672	protein kinase activity	NA	NA
Ppy01g1036.1	A0A498KGN7	95.7	0	2167.1	NA	PE 4	NA	NA	NA	NA	GO:0005524	ATP binding	GO:0016021	integral component of membrane
Ppy01g1038.1	A0A251QJD6	92.1	1.8e-215	751.1	NA	PE 4	NA	IEA	GO:0071722	detoxification of arsenic-containing substance	GO:0008270	zinc ion binding	NA	NA
Ppy01g1039.1	A0A498KJ91	93.5	2.6e-86	320.9	NA	PE 4	NA	NA	NA	NA	NA	NA	NA	NA
Ppy01g1040.1	A0A498KP70	97.2	2.9e-220	766.9	NA	PE 4	NA	NA	NA	NA	NA	NA	NA	NA
Ppy01g1041.1	A0A498KM30	97.9	1.8e-132	474.6	NA	PE 4	NA	NA	NA	NA	GO:0016747	transferase activity, transferring acyl groups other than amino-acyl groups	NA	NA
Ppy01g1042.1	M5X2F6	84.8	0	1909.4	NA	PE 4	NA	IEA	GO:0016197	endosomal transport	NA	NA	GO:0005623	cell
Ppy01g1043.1	A0A498KQX8	96	0	3090.4	NA	PE 4	NA	NA	NA	NA	NA	NA	NA	NA
Ppy01g1044.1	B9T0A9	88.5	1.3e-176	621.7	Adenosine kinase, putative	PE 4	2.7.1.20	IEA	GO:0006166	purine ribonucleoside salvage	GO:0004001	adenosine kinase activity	NA	NA
Ppy01g1048.1	A0A498KJ32	85.5	2.8e-289	996.9	NA	PE 4	NA	NA	NA	NA	NA	NA	NA	NA
Ppy01g1053.1	A0A498KP59	83.8	3.8e-255	883.2	NA	PE 4	NA	NA	NA	NA	NA	NA	NA	NA
Ppy01g1054.1	D6P747	99.6	0	1424.1	Phenylalanine ammonia-lyase	PE 2	4.3.1.24	IEA	GO:0009800	cinnamic acid biosynthetic process	GO:0045548	phenylalanine ammonia-lyase activity	GO:0005737	cytoplasm
Ppy01g1055.1	A0A251QKA9	84	9.2e-276	951.8	NA	PE 4	NA	IEA	GO:0006869	lipid transport	GO:0008289	lipid binding	GO:0016021	integral component of membrane
Ppy01g1056.1	A0A498KQP3	98.1	1.8e-149	531.2	NA	PE 4	NA	NA	NA	NA	NA	NA	NA	NA
Ppy01g1057.1	A0A498KP37	98.3	0	1403.3	NA	PE 4	NA	NA	NA	NA	NA	NA	NA	NA
Ppy01g1059.1	A0A498KJW4	98.4	5.8e-63	242.7	NA	PE 4	NA	NA	NA	NA	NA	NA	GO:0031966	mitochondrial membrane
Ppy01g1060.1	A0A498KGL4	96.8	2.9e-178	627.1	NA	PE 4	NA	NA	NA	NA	NA	NA	NA	NA
Ppy01g1061.1	A0A314YPL2	81.8	1.5e-266	921.4	BTB/POZ domain-containing protein	PE 3	NA	NA	NA	NA	NA	NA	NA	NA
Ppy01g1062.1	A9PI69	80.7	5.1e-208	726.5	Dolichyl-diphosphooligosaccharide--protein glycosyltransferase subunit 1	PE 2	NA	IBA	GO:0018279	protein N-linked glycosylation via asparagine	GO:0004579	dolichyl-diphosphooligosaccharide-protein glycotransferase activity	GO:0016021	integral component of membrane
Ppy01g1064.1	A0A314UX27	89	0	1352.8	Protein ENHANCED DISEASE RESISTANCE 2-like	PE 4	NA	NA	NA	NA	GO:0008289	lipid binding	NA	NA
Ppy01g1066.1	A0A314YQL4	84.5	1.5e-168	595.1	GATA transcription factor	PE 3	NA	IEA	GO:0045893	positive regulation of transcription, DNA-templated	GO:0043565	sequence-specific DNA binding	GO:0005634	nucleus
Ppy01g1067.1	A0A498KRQ9	94	0	1280.4	NA	PE 4	NA	NA	NA	NA	NA	NA	NA	NA
Ppy01g1068.1	A0A314YQW1	91.2	0	1119	Phosphomannomutase/phosphoglucomutase isoform X1	PE 4	NA	IEA	GO:0005975	carbohydrate metabolic process	GO:0016868	intramolecular transferase activity, phosphotransferases	NA	NA
Ppy01g1069.1	A0A498KTU5	97.3	4.9e-164	579.7	NA	PE 4	NA	NA	NA	NA	GO:0016746	transferase activity, transferring acyl groups	GO:0016021	integral component of membrane
Ppy01g1070.1	A0A314UXF8	88.6	2e-166	587.8	mRNA-decapping enzyme subunit 2	PE 4	NA	NA	NA	NA	GO:0030145	manganese ion binding	NA	NA
Ppy01g1071.1	Q9AVB3	93.7	1.8e-150	534.6	Plasma membrane intrinsic protein 2-2	PE 2	NA	NA	NA	NA	GO:0015267	channel activity	GO:0016021	integral component of membrane
Ppy01g1072.1	A0A498KLV1	97.3	6.7e-58	225.7	NA	PE 4	NA	NA	NA	NA	NA	NA	NA	NA
Ppy01g1073.1	M5XDB0	88	2.9e-173	610.5	NA	PE 4	NA	NA	NA	NA	NA	NA	NA	NA
Ppy01g1077.1	A0A2P6SJH9	83.1	1.8e-224	781.2	Patatin	PE 3	3.1.1.-	IEA	GO:0016042	lipid catabolic process	GO:0016787	hydrolase activity	NA	NA
Ppy01g1078.1	M5XCG9	88.9	2.3e-226	787.3	Chorismate synthase	PE 3	4.2.3.5	IEA	GO:0009423	chorismate biosynthetic process	GO:0004107	chorismate synthase activity	GO:0009570	chloroplast stroma
Ppy01g1081.1	A0A251QJ83	80.5	5.2e-171	603.2	NA	PE 3	NA	NA	NA	NA	GO:0004674	protein serine/threonine kinase activity	NA	NA
Ppy01g1082.1	A0A314YEJ6	91.9	3.1e-275	949.9	Zinc finger CCCH domain-containing protein 40	PE 4	NA	IEA	GO:0000398	mRNA splicing, via spliceosome	GO:0046872	metal ion binding	NA	NA
Ppy01g1084.1	Q9ZR22	97	6e-212	739.2	NAD-dependent sorbitol dehydrogenase	PE 2	1.1.1.14	NA	NA	NA	GO:0003939	L-iditol 2-dehydrogenase activity	NA	NA
Ppy01g1085.1	W8T3M4	98	1.1e-140	501.9	Chlorophyll a-b binding protein, chloroplastic	PE 2	NA	IEA	GO:0018298	protein-chromophore linkage	GO:0016168	chlorophyll binding	GO:0016021	integral component of membrane
Ppy01g1086.1	A0A2P6SJI5	87.3	3.7e-154	547	Putative peptidase S54, rhomboid domain-containing protein	PE 4	NA	IEA	GO:0006890	retrograde vesicle-mediated transport, Golgi to endoplasmic reticulum	NA	NA	GO:0016021	integral component of membrane
Ppy01g1087.1	W9RAH6	84.8	1.2e-89	332	Ubiquitin-conjugating enzyme E2 19	PE 3	NA	NA	NA	NA	GO:0005524	ATP binding	NA	NA
Ppy01g1088.1	A0A498KTR9	87.3	1.4e-74	281.6	NA	PE 4	NA	NA	NA	NA	NA	NA	NA	NA
Ppy01g1089.1	M5XM67	82.4	5.3e-207	723	MLO-like protein	PE 3	NA	IEA	GO:0009607	response to biotic stimulus	GO:0005516	calmodulin binding	GO:0016021	integral component of membrane
Ppy01g1090.1	A0A2P5CPT2	84.8	1.5e-59	231.5	Ubiquitin-fold modifier-conjugating enzyme	PE 3	NA	NA	NA	NA	GO:0005524	ATP binding	NA	NA
Ppy01g1091.1	A0A498KTR9	87.3	1.4e-74	281.6	NA	PE 4	NA	NA	NA	NA	NA	NA	NA	NA
Ppy01g1093.1	A0A067E3K6	80.3	7.7e-136	486.1	NA	PE 3	NA	NA	NA	NA	NA	NA	GO:0016021	integral component of membrane
Ppy01g1094.1	A0A0A0KRK9	82.2	3.7e-232	806.6	Carboxypeptidase	PE 3	3.4.16.-	NA	NA	NA	GO:0004185	serine-type carboxypeptidase activity	NA	NA
Ppy01g1095.1	A0A498KTS5	95.9	0	3304.6	NA	PE 4	NA	NA	NA	NA	NA	NA	NA	NA
Ppy01g1096.1	A0A498KPU4	93.5	1.6e-235	817.8	NA	PE 4	NA	NA	NA	NA	NA	NA	NA	NA
Ppy01g1098.1	A0A498KLS4	92.7	4.4e-247	856.3	NA	PE 4	NA	NA	NA	NA	GO:0019905	syntaxin binding	NA	NA
Ppy01g1100.1	M5X1F8	83.8	4.1e-158	560.5	NA	PE 4	NA	IEA	GO:0006355	regulation of transcription, DNA-templated	NA	NA	GO:0005634	nucleus
Ppy01g1101.1	A0A498JGL9	82.7	2.1e-101	371.3	NA	PE 4	NA	NA	NA	NA	NA	NA	NA	NA
Ppy01g1102.1	A0A498KTR0	90.4	2.9e-107	390.6	NA	PE 4	NA	NA	NA	NA	NA	NA	NA	NA
Ppy01g1103.1	A0A498KRN4	97.7	3.5e-122	440.3	NA	PE 4	NA	NA	NA	NA	NA	NA	GO:0016021	integral component of membrane
Ppy01g1104.1	A0A498KTR7	94	2.1e-145	517.7	NA	PE 4	NA	NA	NA	NA	NA	NA	NA	NA
Ppy01g1105.1	A0A251QKP8	82.4	0	1218.8	NA	PE 4	NA	IEA	GO:0010582	floral meristem determinacy	NA	NA	GO:0005634	nucleus
Ppy01g1106.1	A0A498JKI4	82	9.2e-246	852	NA	PE 4	NA	NA	NA	NA	NA	NA	NA	NA
Ppy01g1107.1	A0A498KLS0	88.2	1.9e-69	264.6	NA	PE 4	NA	NA	NA	NA	NA	NA	GO:0016021	integral component of membrane
Ppy01g1108.1	M5X5X3	88	0	1444.1	NA	PE 3	NA	NA	NA	NA	GO:0005509	calcium ion binding	GO:0016021	integral component of membrane
Ppy01g1109.1	M5X0V3	94.6	9.6e-88	325.5	ATP synthase subunit d, mitochondrial	PE 3	NA	IEA	GO:0015986	ATP synthesis coupled proton transport	GO:0015078	proton transmembrane transporter activity	GO:0000276	mitochondrial proton-transporting ATP synthase complex, coupling factor F(o)
Ppy01g1110.1	A0A498KNK6	87.9	1.1e-214	748.4	NA	PE 4	NA	NA	NA	NA	NA	NA	NA	NA
Ppy01g1111.1	A0A498KRM3	98.2	0	1529.6	NA	PE 4	NA	NA	NA	NA	NA	NA	NA	NA
Ppy01g1112.1	A0A498KVY3	91.4	4e-165	583.6	NA	PE 4	NA	NA	NA	NA	NA	NA	NA	NA
Ppy01g1114.1	P46297	97.2	1.1e-74	282	40S ribosomal protein S23	PE 2	NA	IEA	GO:0006412	translation	GO:0003735	structural constituent of ribosome	GO:0015935	small ribosomal subunit
Ppy01g1116.1	A0A498KRL4	95.8	0	1712.2	NA	PE 4	NA	NA	NA	NA	NA	NA	NA	NA
Ppy01g1117.1	A0A498KVX2	93.3	9.8e-137	488.8	NA	PE 4	NA	NA	NA	NA	GO:0003723	RNA binding	NA	NA
Ppy01g1118.1	A0A314ZHE3	95.2	6.2e-84	312.8	Nuclear transcription factor Y subunit B-1-like isoform X1	PE 4	NA	IEA	GO:0006355	regulation of transcription, DNA-templated	GO:0046982	protein heterodimerization activity	GO:0005634	nucleus
Ppy01g1119.1	A0A498KPR8	96.5	1.2e-190	668.3	NA	PE 4	NA	NA	NA	NA	NA	NA	NA	NA
Ppy01g1120.1	A0A498KLP3	98.3	0	1052.4	NA	PE 4	NA	NA	NA	NA	NA	NA	NA	NA
Ppy01g1125.1	A0A498KPR8	96.8	1.1e-191	671.8	NA	PE 4	NA	NA	NA	NA	NA	NA	NA	NA
Ppy01g1126.1	A0A498KLP3	98.5	0	1053.9	NA	PE 4	NA	NA	NA	NA	NA	NA	NA	NA
Ppy01g1128.1	A0A251QJL8	90.4	1.6e-205	718	NA	PE 4	NA	IEA	GO:0031930	mitochondria-nucleus signaling pathway	NA	NA	GO:0005739	mitochondrion
Ppy01g1129.1	A0A498KNI9	94.9	7.6e-260	898.7	NA	PE 4	NA	NA	NA	NA	NA	NA	NA	NA
Ppy01g1132.1	M5X6D7	92.2	0	2063.5	NA	PE 4	NA	IEA	GO:0000184	nuclear-transcribed mRNA catabolic process, nonsense-mediated decay	GO:0003723	RNA binding	NA	NA
Ppy01g1135.1	A0A498KLN3	98.6	5.3e-208	726.1	NA	PE 4	NA	NA	NA	NA	GO:0046872	metal ion binding	NA	NA
Ppy01g1136.1	A0A498KLN9	85.4	6.1e-152	539.7	NA	PE 4	NA	NA	NA	NA	NA	NA	NA	NA
Ppy01g1138.1	A0A498KTL9	97.6	0	1302	NA	PE 4	NA	NA	NA	NA	GO:0008237	metallopeptidase activity	NA	NA
Ppy01g1140.1	A0A498KTL9	96	0	1278.1	NA	PE 4	NA	NA	NA	NA	NA	NA	NA	NA
Ppy01g1141.1	A0A498KRJ2	99.2	1.1e-140	501.9	NA	PE 4	NA	NA	NA	NA	NA	NA	NA	NA
Ppy01g1143.1	A0A498KTN0	97.6	2.6e-137	490.7	NA	PE 4	NA	NA	NA	NA	NA	NA	NA	NA
Ppy01g1145.1	A0A498KLM3	97	0	1546.9	NA	PE 4	NA	NA	NA	NA	NA	NA	NA	NA
Ppy01g1146.1	A0A498KMS0	96.1	1.2e-190	668.7	NA	PE 4	NA	NA	NA	NA	NA	NA	NA	NA
Ppy01g1150.1	A0A498KRW7	80.7	1.4e-99	365.5	NA	PE 4	NA	NA	NA	NA	NA	NA	NA	NA
Ppy01g1161.1	A0A314ZEE9	85.5	0	1888.6	SAC3 family protein A isoform X1	PE 4	NA	NA	NA	NA	NA	NA	NA	NA
Ppy01g1163.1	A0A314Z8U7	90.8	0	1245	ABC transporter G family member 6-like	PE 4	NA	NA	NA	NA	GO:0005524	ATP binding	GO:0016021	integral component of membrane
Ppy01g1164.1	M5X740	82	0	1437.9	NA	PE 4	NA	IEA	GO:0000398	mRNA splicing, via spliceosome	NA	NA	GO:0046540	U4/U6 x U5 tri-snRNP complex
Ppy01g1165.1	A0A498KTI6	95.4	2.9e-144	513.8	NA	PE 4	NA	NA	NA	NA	GO:0008168	methyltransferase activity	NA	NA
Ppy01g1167.1	A0A498KVS4	92.6	4.2e-250	866.3	NA	PE 4	NA	NA	NA	NA	NA	NA	NA	NA
Ppy01g1168.1	A0A498KPN2	95.4	0	1271.9	NA	PE 4	NA	NA	NA	NA	NA	NA	NA	NA
Ppy01g1169.1	A0A498KPN2	92.9	5.4e-175	616.3	NA	PE 4	NA	NA	NA	NA	GO:0019210	kinase inhibitor activity	GO:0005886	plasma membrane
Ppy01g1170.1	A0A498KLJ2	95.8	5.7e-85	316.2	NA	PE 4	NA	NA	NA	NA	NA	NA	NA	NA
Ppy01g1171.1	A0A498KLK1	97.6	0	1104	NA	PE 4	NA	NA	NA	NA	NA	NA	GO:0016021	integral component of membrane
Ppy01g1172.1	M5X554	81.9	1.4e-229	798.1	3-ketoacyl-CoA synthase	PE 3	2.3.1.-	IEA	GO:0006633	fatty acid biosynthetic process	GO:0016747	transferase activity, transferring acyl groups other than amino-acyl groups	GO:0016020	membrane
Ppy01g1175.1	A0A103XK82	91.1	1e-54	215.3	Ribosomal protein L29	PE 3	NA	IEA	GO:0006412	translation	GO:0003735	structural constituent of ribosome	GO:0005840	ribosome
Ppy01g1176.1	A0A498KPM2	97.8	1.9e-182	641	NA	PE 4	NA	NA	NA	NA	NA	NA	NA	NA
Ppy01g1177.1	A0A498JFS6	99.1	0	2406.7	NA	PE 4	NA	NA	NA	NA	GO:0003676	nucleic acid binding	GO:0005634	nucleus
Ppy01g1178.1	A0A498JM57	85.6	3.7e-206	720.3	NA	PE 4	NA	NA	NA	NA	NA	NA	NA	NA
Ppy01g1180.1	A0A498JLA1	80.7	0	1120.9	NA	PE 4	NA	NA	NA	NA	NA	NA	NA	NA
Ppy01g1181.1	M5X112	87.3	9.9e-106	385.6	NA	PE 3	NA	IEA	GO:0033355	ascorbate glutathione cycle	GO:0045174	glutathione dehydrogenase (ascorbate) activity	NA	NA
Ppy01g1184.1	A0A498KVQ6	96.4	1.5e-216	754.6	NA	PE 4	NA	NA	NA	NA	GO:0008324	cation transmembrane transporter activity	GO:0016021	integral component of membrane
Ppy01g1185.1	A0A498KVQ6	95.7	3.1e-214	746.9	NA	PE 4	NA	NA	NA	NA	GO:0008324	cation transmembrane transporter activity	GO:0016021	integral component of membrane
Ppy01g1186.1	A0A498JFT5	87	4.2e-280	966.1	NA	PE 4	NA	NA	NA	NA	NA	NA	NA	NA
Ppy01g1187.1	A0A498KLG7	97	0	1608.6	NA	PE 4	NA	NA	NA	NA	GO:0004725	protein tyrosine phosphatase activity	NA	NA
Ppy01g1188.1	A0A498KLH6	92.1	1.6e-276	954.1	NA	PE 4	NA	NA	NA	NA	NA	NA	NA	NA
Ppy01g1190.1	A0A498KMM0	90.7	1.2e-120	435.3	NA	PE 4	NA	NA	NA	NA	NA	NA	NA	NA
Ppy01g1191.1	A0A498KNB7	93.3	2.4e-122	441	NA	PE 4	NA	NA	NA	NA	NA	NA	NA	NA
Ppy01g1192.1	A0A498KTF6	84.2	9.2e-109	396	NA	PE 4	NA	NA	NA	NA	NA	NA	NA	NA
Ppy01g1193.1	A0A314Z5J4	94.5	5e-82	306.6	60S ribosomal protein L23a	PE 3	NA	IEA	GO:0006412	translation	GO:0003735	structural constituent of ribosome	GO:0005840	ribosome
Ppy01g1194.1	A0A315AW37	90	2.6e-125	451.1	PsbP-like protein 1 chloroplastic	PE 4	NA	IEA	GO:0015979	photosynthesis	GO:0005509	calcium ion binding	GO:0019898	extrinsic component of membrane
Ppy01g1195.1	M5X7S3	93.5	0	2584.7	NA	PE 4	NA	NA	NA	NA	GO:0005524	ATP binding	GO:0016021	integral component of membrane
Ppy01g1196.1	M5X446	84.4	5e-103	376.7	NA	PE 4	NA	IEA	GO:0015979	photosynthesis	GO:0005509	calcium ion binding	GO:0009535	chloroplast thylakoid membrane
Ppy01g1197.1	A0A498KTH3	81.3	1.7e-54	214.9	NA	PE 4	NA	NA	NA	NA	NA	NA	NA	NA
Ppy01g1201.1	A0A498JHX1	86.2	4.6e-159	563.5	NA	PE 4	NA	NA	NA	NA	NA	NA	NA	NA
Ppy01g1202.1	A0A498KN80	92.9	0	1221.1	NA	PE 4	NA	NA	NA	NA	NA	NA	NA	NA
Ppy01g1204.1	M5X115	91.3	1.2e-67	258.5	NA	PE 3	NA	IEA	GO:0030042	actin filament depolymerization	GO:0003779	actin binding	GO:0015629	actin cytoskeleton
Ppy01g1206.1	I3NML3	97.7	1.9e-67	257.7	40S ribosomal protein S15C	PE 2	NA	IEA	GO:0006412	translation	GO:0003735	structural constituent of ribosome	GO:0005840	ribosome
Ppy01g1208.1	A0A314ZJC0	95	0	1966.4	2-oxoglutarate dehydrogenase mitochondrial-like	PE 4	NA	IEA	GO:0006099	tricarboxylic acid cycle	GO:0030976	thiamine pyrophosphate binding	NA	NA
Ppy01g1210.1	A0A498KLF0	95.4	0	1190.6	NA	PE 4	NA	NA	NA	NA	NA	NA	NA	NA
Ppy01g1212.1	A0A498KN70	87.3	6.6e-80	299.3	NA	PE 4	NA	NA	NA	NA	NA	NA	NA	NA
Ppy01g1215.1	A0A314UY06	89	0	2363.2	Elongator complex protein 1	PE 3	NA	IEA	GO:0002098	tRNA wobble uridine modification	NA	NA	GO:0005634	nucleus
Ppy01g1216.1	A0A498KPF7	96.5	3.8e-110	400.2	NA	PE 4	NA	NA	NA	NA	NA	NA	NA	NA
Ppy01g1217.1	A0A498KPF7	96	0	2301.9	NA	PE 4	NA	NA	NA	NA	NA	NA	NA	NA
Ppy01g1218.1	A0A498KLD3	97.5	1.4e-124	448.4	NA	PE 4	NA	NA	NA	NA	GO:0003824	catalytic activity	NA	NA
Ppy01g1219.1	A0A498KLE1	93.4	2.3e-111	404.4	NA	PE 4	NA	NA	NA	NA	GO:0003824	catalytic activity	NA	NA
Ppy01g1220.1	A0A498KLE1	94.1	2.3e-143	510.8	NA	PE 4	NA	NA	NA	NA	GO:0008270	zinc ion binding	NA	NA
Ppy01g1221.1	A0A498JF13	92.4	1.6e-229	797.7	NA	PE 4	NA	NA	NA	NA	NA	NA	NA	NA
Ppy01g1222.1	A0A498JBP7	94	1.6e-107	391.3	NA	PE 4	NA	NA	NA	NA	NA	NA	NA	NA
Ppy01g1223.1	A0A498KTC4	92.6	1.3e-220	768.1	NA	PE 4	NA	NA	NA	NA	NA	NA	NA	NA
Ppy01g1226.1	A0A498KTE4	99.4	2.1e-198	694.1	NA	PE 4	NA	NA	NA	NA	NA	NA	NA	NA
Ppy01g1227.1	A0A498KLC0	98.9	9.9e-102	372.1	NA	PE 4	NA	NA	NA	NA	NA	NA	NA	NA
Ppy01g1228.1	A0A2P6SKA4	80.7	6.9e-79	296.2	Putative aminoacyltransferase, E1 ubiquitin-activating enzyme	PE 3	2.3.2.-	NA	NA	NA	GO:0004839	ubiquitin activating enzyme activity	NA	NA
Ppy01g1230.1	A0A498KN74	99.2	0	1030.8	NA	PE 4	NA	NA	NA	NA	NA	NA	NA	NA
Ppy01g1233.1	A0A498KTB6	98.1	6.2e-153	542.7	NA	PE 4	NA	NA	NA	NA	NA	NA	NA	NA
Ppy01g1234.1	A0A498KR56	93.9	6.6e-195	682.6	NA	PE 4	NA	NA	NA	NA	GO:0003824	catalytic activity	NA	NA
Ppy01g1236.1	A0A498KPD5	91.7	7.5e-196	685.6	NA	PE 4	NA	NA	NA	NA	NA	NA	NA	NA
Ppy01g1237.1	A0A498KLB3	86.5	7.5e-77	289.3	NA	PE 4	NA	NA	NA	NA	NA	NA	NA	NA
Ppy01g1240.1	A0A251QKH0	80.3	2.7e-245	850.5	NA	PE 3	NA	NA	NA	NA	GO:0005524	ATP binding	NA	NA
Ppy01g1242.1	A0A2P6RA98	80.6	3e-206	720.7	Putative Heat shock protein 70 family	PE 3	NA	NA	NA	NA	GO:0005524	ATP binding	NA	NA
Ppy01g1243.1	A0A251QKK4	80.9	4.6e-245	849.7	NA	PE 3	NA	NA	NA	NA	GO:0005524	ATP binding	NA	NA
Ppy01g1245.1	A0A251QKK4	80.1	7.3e-243	842.4	NA	PE 3	NA	NA	NA	NA	GO:0005524	ATP binding	NA	NA
Ppy01g1249.1	M9T3Q3	98.7	1.4e-182	641.3	Enoyl-ACP reductase	PE 2	1.3.1.9	IEA	GO:0006629	lipid metabolic process	GO:0004318	enoyl-[acyl-carrier-protein] reductase (NADH) activity	GO:0016021	integral component of membrane
Ppy01g1250.1	A0A1R3GLL2	98.9	7.1e-216	752.3	Actin-related protein	PE 3	NA	NA	NA	NA	GO:0005524	ATP binding	GO:0005856	cytoskeleton
Ppy01g1252.1	A0A498JI19	83	4e-153	543.5	NA	PE 4	NA	NA	NA	NA	NA	NA	NA	NA
Ppy01g1253.1	A0A498KTC8	98.7	7.5e-125	449.1	NA	PE 4	NA	NA	NA	NA	NA	NA	NA	NA
Ppy01g1254.1	A0A314Y4Z5	82.1	1.2e-237	825.1	Glucan endo-1 3-beta-glucosidase	PE 3	NA	IEA	GO:0005975	carbohydrate metabolic process	GO:0004553	hydrolase activity, hydrolyzing O-glycosyl compounds	NA	NA
Ppy01g1255.1	A0A498KMG3	98.7	1.5e-173	611.3	NA	PE 4	NA	NA	NA	NA	NA	NA	NA	NA
Ppy01g1256.1	A0A314Y0Y5	88.2	9.8e-106	385.6	DNA replication complex GINS protein PSF2	PE 3	NA	IEA	GO:0006260	DNA replication	NA	NA	GO:0005634	nucleus
Ppy01g1257.1	W9S728	88.6	7e-127	456.1	Triosephosphate isomerase	PE 3	NA	IEA	GO:0006096	glycolytic process	GO:0004807	triose-phosphate isomerase activity	NA	NA
Ppy01g1260.1	A0A498KVJ1	93.6	1.8e-55	217.6	NA	PE 4	NA	NA	NA	NA	NA	NA	NA	NA
Ppy01g1261.1	A0A314XX48	82.6	5.1e-252	872.8	NA	PE 4	NA	NA	NA	NA	NA	NA	NA	NA
Ppy01g1262.1	A0A314Y7E0	88.5	0	1983	AP-3 complex subunit beta	PE 3	NA	IEA	GO:0016192	vesicle-mediated transport	NA	NA	GO:0030123	AP-3 adaptor complex
Ppy01g1264.1	M5X7Q3	83.5	0	1095.9	NA	PE 4	NA	IEA	GO:0031047	gene silencing by RNA	NA	NA	NA	NA
Ppy01g1265.1	Q84L75	95.8	4.2e-151	536.6	Expansin	PE 2	NA	IEA	GO:0009664	plant-type cell wall organization	NA	NA	GO:0016020	membrane
Ppy01g1266.1	A0A498JL05	90.3	0	1201.4	NA	PE 4	NA	NA	NA	NA	GO:0003677	DNA binding	NA	NA
Ppy01g1268.1	M5XDC4	83.5	1.9e-97	358.2	NA	PE 3	NA	IEA	GO:0001510	RNA methylation	GO:0008168	methyltransferase activity	NA	NA
Ppy01g1269.1	A0A2R4RM34	98.4	3.1e-285	983	Cell cycle switch protein 52 B	PE 2	NA	IEA	GO:1904668	positive regulation of ubiquitin protein ligase activity	GO:0097027	ubiquitin-protein transferase activator activity	NA	NA
Ppy01g1273.1	A0A498JME6	93.3	7.1e-141	502.7	NA	PE 4	NA	NA	NA	NA	NA	NA	GO:0016021	integral component of membrane
Ppy01g1274.1	A0A314XJM1	86.2	8.5e-217	755.7	Aspartic proteinase PCS1	PE 3	NA	NA	NA	NA	GO:0004190	aspartic-type endopeptidase activity	NA	NA
Ppy01g1275.1	A0A498KT85	89.9	2.6e-210	733.8	NA	PE 4	NA	NA	NA	NA	NA	NA	NA	NA
Ppy01g1276.1	A0A498KVI2	98.2	2.3e-283	976.9	NA	PE 4	NA	NA	NA	NA	GO:0016746	transferase activity, transferring acyl groups	GO:0016021	integral component of membrane
Ppy01g1277.1	A0A498KTA6	97.5	0	2012.7	NA	PE 4	NA	NA	NA	NA	NA	NA	NA	NA
Ppy01g1283.1	A0A498KME2	88.2	4e-255	883.2	NA	PE 4	NA	NA	NA	NA	GO:0004672	protein kinase activity	GO:0016021	integral component of membrane
Ppy01g1284.1	A0A498KT75	91.4	1.4e-253	877.9	NA	PE 4	NA	NA	NA	NA	GO:0004672	protein kinase activity	GO:0016021	integral component of membrane
Ppy01g1285.1	A0A498KT75	91.5	0	1615.5	NA	PE 4	NA	NA	NA	NA	NA	NA	NA	NA
Ppy01g1286.1	Q40281	97.9	1.7e-246	854.4	Ribulose bisphosphate carboxylase/oxygenase activase, chloroplastic	PE 2	NA	NA	NA	NA	GO:0005524	ATP binding	GO:0009570	chloroplast stroma
Ppy01g1287.1	A0A498KMD2	97.7	2.1e-124	447.6	NA	PE 4	NA	NA	NA	NA	NA	NA	NA	NA
Ppy01g1288.1	A0A498KR13	91.3	3.4e-165	583.6	NA	PE 4	NA	NA	NA	NA	GO:0003700	DNA-binding transcription factor activity	GO:0005634	nucleus
Ppy01g1294.1	A0A498KL59	94	2e-185	651	NA	PE 4	NA	NA	NA	NA	NA	NA	NA	NA
Ppy01g1295.1	A0A498KMC1	93.5	2.1e-162	574.3	NA	PE 4	NA	NA	NA	NA	GO:0016491	oxidoreductase activity	GO:0005829	cytosol
Ppy01g1296.1	A0A1V1FQ78	82.9	1.5e-174	615.1	Protein phosphatase 2C-2	PE 2	NA	NA	NA	NA	GO:0046872	metal ion binding	NA	NA
Ppy01g1297.1	A0A498KT56	86.3	2.1e-245	850.9	NA	PE 4	NA	NA	NA	NA	NA	NA	NA	NA
Ppy01g1298.1	A0A498KR07	92.8	0	1046.6	NA	PE 4	NA	NA	NA	NA	NA	NA	NA	NA
Ppy01g1299.1	M5X006	89.9	2.7e-219	763.8	NA	PE 4	NA	IEA	GO:0031396	regulation of protein ubiquitination	GO:0042802	identical protein binding	GO:0005634	nucleus
Ppy01g1300.1	A0A498KP69	96	1.2e-276	954.5	NA	PE 4	NA	NA	NA	NA	NA	NA	NA	NA
Ppy01g1301.1	A0A498KL48	89.6	0	1172.1	NA	PE 4	NA	NA	NA	NA	GO:0030247	polysaccharide binding	GO:0016021	integral component of membrane
Ppy01g1302.1	A0A2P5CXA9	94.2	2.6e-177	624	Nucleotidyl transferase domain containing protein	PE 4	NA	IEA	GO:0009058	biosynthetic process	GO:0016779	nucleotidyltransferase activity	NA	NA
Ppy01g1303.1	M5XE04	88.3	1.5e-71	271.6	CASP-like protein	PE 3	NA	NA	NA	NA	NA	NA	GO:0016021	integral component of membrane
Ppy01g1304.1	A0A498KMY9	94.9	2.8e-136	487.3	NA	PE 4	NA	NA	NA	NA	NA	NA	NA	NA
Ppy01g1305.1	A0A314YP87	82.9	0	1164.4	Delta-1-pyrroline-5-carboxylate synthase	PE 3	2.7.2.11	IEA	GO:0055129	L-proline biosynthetic process	GO:0005524	ATP binding	GO:0005737	cytoplasm
Ppy01g1307.1	A0A498KQZ8	95.7	1.2e-139	498.4	NA	PE 4	NA	NA	NA	NA	NA	NA	NA	NA
Ppy01g1308.1	A0A251QKV1	83.7	5.6e-257	889.4	Folylpolyglutamate synthase	PE 3	6.3.2.17	IEA	GO:0006730	one-carbon metabolic process	GO:0005524	ATP binding	NA	NA
Ppy01g1309.1	A0A498JF87	88.8	0	1368.2	NA	PE 4	NA	NA	NA	NA	NA	NA	NA	NA
Ppy01g1310.1	Q9SPE2	99.7	1.9e-185	651	Serine/threonine-protein phosphatase	PE 2	3.1.3.16	NA	NA	NA	GO:0046872	metal ion binding	NA	NA
Ppy01g1313.1	A0A498KL38	96.1	0	1035	NA	PE 4	NA	NA	NA	NA	GO:0046872	metal ion binding	NA	NA
Ppy01g1314.1	A0A314UYD8	85	1.1e-167	592	Protein NRT1/ PTR FAMILY 5.6	PE 3	NA	IEA	GO:0006355	regulation of transcription, DNA-templated	GO:0022857	transmembrane transporter activity	GO:0016021	integral component of membrane
Ppy01g1315.1	A0A498KMA1	82.5	7.4e-252	872.5	NA	PE 4	NA	NA	NA	NA	NA	NA	NA	NA
Ppy01g1316.1	A0A498KMX7	99.5	5.6e-117	422.9	NA	PE 4	NA	NA	NA	NA	GO:0003924	GTPase activity	NA	NA
Ppy01g1317.1	A0A498JLQ0	83.2	6.4e-73	276.2	NA	PE 4	NA	NA	NA	NA	NA	NA	NA	NA
Ppy01g1319.1	A0A498KQZ1	98.2	0	1204.9	NA	PE 4	NA	NA	NA	NA	GO:0005089	Rho guanyl-nucleotide exchange factor activity	NA	NA
Ppy01g1320.1	A0A498JI90	85.8	4.6e-129	463.4	NA	PE 4	NA	NA	NA	NA	NA	NA	NA	NA
Ppy01g1321.1	A0A498KT57	93.6	1e-235	818.5	NA	PE 4	NA	NA	NA	NA	NA	NA	NA	NA
Ppy01g1322.1	A0A498KP46	90.3	1.3e-112	408.3	NA	PE 4	NA	NA	NA	NA	NA	NA	NA	NA
Ppy01g1323.1	A0A498KL25	91.2	5.7e-266	919.1	NA	PE 4	NA	NA	NA	NA	NA	NA	NA	NA
Ppy01g1325.1	A0A498KMT8	90.4	2.1e-243	844	NA	PE 4	NA	NA	NA	NA	NA	NA	NA	NA
Ppy01g1326.1	A0A498KMT8	89.1	4.2e-239	829.7	NA	PE 4	NA	NA	NA	NA	NA	NA	NA	NA
Ppy01g1329.1	A0A498KMT8	86.6	3.3e-229	797	NA	PE 4	NA	NA	NA	NA	NA	NA	NA	NA
Ppy01g1330.1	A0A172C7X2	94.2	2.6e-79	297.4	Small heat shock protein 1	PE 2	NA	NA	NA	NA	NA	NA	NA	NA
Ppy01g1331.1	A0A172C7X2	94.8	9.7e-79	295.4	Small heat shock protein 1	PE 2	NA	NA	NA	NA	NA	NA	NA	NA
Ppy01g1333.1	A0A498K583	82	5.1e-44	179.5	NA	PE 4	NA	NA	NA	NA	NA	NA	NA	NA
Ppy01g1336.1	A0A172CBQ8	98	4.6e-81	303.1	Small heat shock protein 2	PE 2	NA	NA	NA	NA	NA	NA	NA	NA
Ppy01g1338.1	A0A498KT22	96.1	2e-111	404.4	NA	PE 4	NA	NA	NA	NA	NA	NA	NA	NA
Ppy01g1339.1	A0A1Z1N401	98.3	3.1e-241	836.6	MYB86 protein	PE 4	NA	NA	NA	NA	GO:0003677	DNA binding	GO:0005634	nucleus
Ppy01g1340.1	A0A498KV61	92.9	6e-76	286.2	NA	PE 4	NA	NA	NA	NA	NA	NA	NA	NA
Ppy01g1343.1	A0A498KP26	98.8	1.2e-279	964.5	NA	PE 4	NA	NA	NA	NA	NA	NA	GO:0016021	integral component of membrane
Ppy01g1344.1	A0A498KL05	94.9	1.1e-248	861.7	NA	PE 4	NA	NA	NA	NA	NA	NA	NA	NA
Ppy01g1345.1	A0A2R6RX73	94.6	5.7e-57	222.6	60S ribosomal protein L35a-1	PE 3	NA	IEA	GO:0006412	translation	GO:0003735	structural constituent of ribosome	GO:0005840	ribosome
Ppy01g1346.1	A0A498KM71	96.3	9.1e-217	755.4	NA	PE 4	NA	NA	NA	NA	NA	NA	GO:0016021	integral component of membrane
Ppy01g1347.1	A0A498KMW9	95.2	4.2e-111	403.3	NA	PE 4	NA	NA	NA	NA	GO:0046872	metal ion binding	NA	NA
Ppy01g1348.1	A0A251QL24	82.3	3.6e-183	643.7	NA	PE 3	NA	IEA	GO:0005975	carbohydrate metabolic process	GO:0004553	hydrolase activity, hydrolyzing O-glycosyl compounds	GO:0016021	integral component of membrane
Ppy01g1349.1	A0A498KQW2	96.2	5.4e-263	909.1	NA	PE 4	NA	NA	NA	NA	NA	NA	NA	NA
Ppy01g1350.1	A0A498KV51	93.6	1.2e-171	605.1	NA	PE 4	NA	NA	NA	NA	NA	NA	NA	NA
Ppy01g1351.1	M5XJR4	91.7	6.4e-204	712.6	NA	PE 3	NA	IEA	GO:0005975	carbohydrate metabolic process	GO:0016791	phosphatase activity	NA	NA
Ppy01g1352.1	A0A315AQS9	88.3	3.4e-81	303.9	NA	PE 3	NA	IEA	GO:0005975	carbohydrate metabolic process	GO:0016791	phosphatase activity	NA	NA
Ppy01g1354.1	A0A498KKZ6	95.8	1.7e-156	554.7	NA	PE 4	NA	NA	NA	NA	NA	NA	NA	NA
Ppy01g1356.1	A0A498KL10	98.5	0	1160.6	NA	PE 4	NA	NA	NA	NA	NA	NA	NA	NA
Ppy01g1358.1	A0A498KM64	96.1	0	1337.8	NA	PE 4	NA	NA	NA	NA	NA	NA	NA	NA
Ppy01g1359.1	A0A498KMU6	91	8.7e-61	235.7	NA	PE 4	NA	NA	NA	NA	NA	NA	NA	NA
Ppy01g1360.1	M5X1X5	90.5	7.4e-172	605.9	NA	PE 3	NA	IEA	GO:0043132	NAD transport	GO:0022857	transmembrane transporter activity	GO:0016021	integral component of membrane
Ppy01g1362.1	A0A498KT05	93.6	4.6e-170	599.7	NA	PE 4	NA	NA	NA	NA	NA	NA	NA	NA
Ppy01g1363.1	A0A498KQV4	94.3	8.1e-270	931.8	NA	PE 4	NA	NA	NA	NA	GO:0016747	transferase activity, transferring acyl groups other than amino-acyl groups	NA	NA
Ppy01g1364.1	I3STB8	91.6	1.1e-158	562	NA	PE 2	NA	NA	NA	NA	NA	NA	GO:0005838	proteasome regulatory particle
Ppy01g1365.1	A0A498KT19	97.7	4.9e-95	349.7	NA	PE 4	NA	NA	NA	NA	NA	NA	NA	NA
Ppy01g1366.1	A0A314XVU5	92.3	8.5e-145	515.8	Eukaryotic translation initiation factor 3 subunit F	PE 3	NA	IEA	GO:0001732	formation of cytoplasmic translation initiation complex	GO:0003743	translation initiation factor activity	GO:0005852	eukaryotic translation initiation factor 3 complex
Ppy01g1367.1	M1RLF2	100	8.3e-164	578.9	Plasma membrane intrinsic protein	PE 2	NA	NA	NA	NA	GO:0015267	channel activity	GO:0016021	integral component of membrane
Ppy01g1368.1	M5X0V2	92.7	5.8e-182	639.4	NA	PE 4	NA	IEA	GO:0006486	protein glycosylation	GO:0016757	transferase activity, transferring glycosyl groups	GO:0016021	integral component of membrane
Ppy01g1369.1	A0A498KM55	91.5	5.9e-291	1002.3	NA	PE 4	NA	NA	NA	NA	NA	NA	NA	NA
Ppy01g1370.1	A0A498KMU9	98.3	7.7e-268	925.2	NA	PE 4	NA	NA	NA	NA	NA	NA	NA	NA
Ppy01g1371.1	A0A061FL90	90	9.8e-158	558.9	60S acidic ribosomal protein P0	PE 3	NA	IEA	GO:0042254	ribosome biogenesis	NA	NA	GO:0005840	ribosome
Ppy01g1372.1	M5X0P9	87.2	4.4e-161	570.1	NA	PE 3	NA	IEA	GO:0016192	vesicle-mediated transport	GO:0005484	SNAP receptor activity	GO:0005623	cell
Ppy01g1373.1	A0A498KT11	97.9	8.8e-280	964.9	NA	PE 4	NA	NA	NA	NA	NA	NA	GO:0016021	integral component of membrane
Ppy01g1374.1	A0A498KV21	85.1	4.5e-127	456.8	NA	PE 4	NA	NA	NA	NA	NA	NA	NA	NA
Ppy01g1375.1	A0A498KV21	97.4	3.6e-279	963	NA	PE 4	NA	NA	NA	NA	GO:0008237	metallopeptidase activity	GO:0016021	integral component of membrane
Ppy01g1376.1	A0A314XRW6	84	1.5e-278	961.1	Anthranilate synthase alpha subunit 1 chloroplastic	PE 4	NA	IEA	GO:0000162	tryptophan biosynthetic process	GO:0004049	anthranilate synthase activity	NA	NA
Ppy01g1377.1	A0A498KNY6	99.3	3e-79	297	NA	PE 4	NA	NA	NA	NA	NA	NA	NA	NA
Ppy01g1380.1	A0A314Z4I0	80.9	4.2e-131	470.3	Clathrin light chain	PE 3	NA	IEA	GO:0016192	vesicle-mediated transport	GO:0005198	structural molecule activity	GO:0030132	clathrin coat of coated pit
Ppy01g1383.1	A0A314Z4I0	85.3	1.4e-142	508.4	Clathrin light chain	PE 3	NA	IEA	GO:0016192	vesicle-mediated transport	GO:0005198	structural molecule activity	GO:0030132	clathrin coat of coated pit
Ppy01g1385.1	A0A314YG59	80.7	3.5e-270	933.3	Translation initiation factor IF-2	PE 4	NA	NA	NA	NA	GO:0003743	translation initiation factor activity	NA	NA
Ppy01g1386.1	M5X6P9	81.5	0	1058.5	Arginyl-tRNA--protein transferase	PE 3	2.3.2.8	NA	NA	NA	GO:0004057	arginyltransferase activity	NA	NA
Ppy01g1387.1	A0A2P5DTU8	86.8	1.1e-62	241.9	Protein yippee-like	PE 3	NA	NA	NA	NA	GO:0046872	metal ion binding	NA	NA
Ppy01g1388.1	M5XER2	91.2	1.1e-149	531.9	Chlorophyll a-b binding protein, chloroplastic	PE 3	NA	IEA	GO:0009765	photosynthesis, light harvesting	GO:0016168	chlorophyll binding	GO:0009535	chloroplast thylakoid membrane
Ppy01g1389.1	A0A498KNX3	98.2	3.9e-89	330.1	NA	PE 4	NA	NA	NA	NA	NA	NA	NA	NA
Ppy01g1390.1	A0A251QL94	87.1	9.3e-242	838.6	NA	PE 3	NA	NA	NA	NA	GO:0004497	monooxygenase activity	GO:0016021	integral component of membrane
Ppy01g1391.1	A0A251QLC3	84.8	0	1381.7	NA	PE 4	NA	IEA	GO:0000056	ribosomal small subunit export from nucleus	GO:0017056	structural constituent of nuclear pore	GO:0005623	cell
Ppy01g1392.1	A0A498JMV2	93	2.1e-91	337.8	NA	PE 4	NA	NA	NA	NA	NA	NA	GO:0016021	integral component of membrane
Ppy01g1393.1	A0A498KMQ7	96.2	0	1040	NA	PE 4	NA	NA	NA	NA	NA	NA	NA	NA
Ppy01g1394.1	A0A498KMS1	97.3	1.9e-144	514.6	NA	PE 4	NA	NA	NA	NA	NA	NA	GO:0048046	apoplast
Ppy01g1395.1	A0A314ZXL6	84.9	2.4e-93	344.4	NA	PE 4	NA	IEA	GO:0006260	DNA replication	NA	NA	GO:0005634	nucleus
Ppy01g1396.1	A0A498KQR8	86.3	1.8e-56	221.1	NA	PE 4	NA	NA	NA	NA	NA	NA	NA	NA
Ppy01g1399.1	A0A498KNW0	95.5	0	1548.5	NA	PE 4	NA	NA	NA	NA	NA	NA	NA	NA
Ppy01g1400.1	A0A498KKU5	87.8	3.9e-176	620.2	NA	PE 4	NA	NA	NA	NA	NA	NA	NA	NA
Ppy01g1401.1	A0A498KKU5	92.2	0	1298.5	NA	PE 4	NA	NA	NA	NA	NA	NA	NA	NA
Ppy01g1402.1	A0A498KKV7	94.4	0	2005.7	NA	PE 4	NA	NA	NA	NA	NA	NA	NA	NA
Ppy01g1403.1	D9ZIL7	99.6	1.3e-138	495	ALF domain class transcription factor	PE 2	NA	IEA	GO:0006355	regulation of transcription, DNA-templated	GO:0042393	histone binding	NA	NA
Ppy01g1404.1	A0A498KM16	97.5	3.6e-209	729.9	NA	PE 4	NA	NA	NA	NA	NA	NA	NA	NA
Ppy01g1405.1	A0A498KSW1	98.2	0	1286.6	NA	PE 4	NA	NA	NA	NA	GO:0046872	metal ion binding	NA	NA
Ppy01g1407.1	Q6Q9W6	93.4	1.5e-257	891	Chloroplast omega-3 desaturase	PE 2	NA	IEA	GO:0006629	lipid metabolic process	GO:0016717	oxidoreductase activity, acting on paired donors, with oxidation of a pair of donors resulting in the reduction of molecular oxygen to two molecules of water	GO:0016021	integral component of membrane
Ppy01g1408.1	A0A498KUZ3	88.3	0	1918.3	NA	PE 4	NA	NA	NA	NA	NA	NA	NA	NA
Ppy01g1410.1	A0A498KSX8	96.9	0	1043.9	NA	PE 4	NA	NA	NA	NA	NA	NA	NA	NA
Ppy01g1412.1	A0A498KNV2	93	5e-195	682.9	NA	PE 4	NA	NA	NA	NA	NA	NA	NA	NA
Ppy01g1413.1	A0A2P6SLA2	97.8	0	3303.1	Clathrin heavy chain	PE 3	NA	IEA	GO:0006886	intracellular protein transport	GO:0032051	clathrin light chain binding	GO:0030132	clathrin coat of coated pit
Ppy01g1414.1	M5XCD7	89.6	2.8e-245	850.5	NA	PE 4	NA	IEA	GO:0009832	plant-type cell wall biogenesis	GO:0004377	GDP-Man:Man3GlcNAc2-PP-Dol alpha-1,2-mannosyltransferase activity	GO:0016021	integral component of membrane
Ppy01g1415.1	A0A498KKU7	85.9	5.7e-107	389.8	NA	PE 4	NA	NA	NA	NA	NA	NA	NA	NA
Ppy01g1416.1	A0A498KM08	96.4	2e-151	537.7	NA	PE 4	NA	NA	NA	NA	NA	NA	NA	NA
Ppy01g1417.1	A0A498KMP3	90.4	1.2e-125	451.8	NA	PE 4	NA	NA	NA	NA	NA	NA	NA	NA
Ppy01g1420.1	A0A498KQQ0	96.5	2.2e-256	887.1	NA	PE 4	NA	NA	NA	NA	NA	NA	NA	NA
Ppy01g1421.1	A0A498KSW8	95.8	1.5e-182	641.3	NA	PE 4	NA	NA	NA	NA	NA	NA	NA	NA
Ppy01g1423.1	A0A498KKS3	93.8	2.7e-90	334	NA	PE 4	NA	NA	NA	NA	NA	NA	NA	NA
Ppy01g1424.1	A0A498KKU0	91.9	1.4e-220	768.1	NA	PE 4	NA	NA	NA	NA	GO:0004842	ubiquitin-protein transferase activity	NA	NA
Ppy01g1425.1	A0A498KM00	84.9	0	1364	NA	PE 4	NA	NA	NA	NA	GO:0070569	uridylyltransferase activity	NA	NA
Ppy01g1426.1	M5X6K9	82	4.7e-172	606.7	NA	PE 3	NA	NA	NA	NA	GO:0016788	hydrolase activity, acting on ester bonds	NA	NA
Ppy01g1427.1	A0A498KMP1	93.1	1.3e-204	714.9	NA	PE 4	NA	NA	NA	NA	NA	NA	NA	NA
Ppy01g1428.1	A0A498KSU5	96.3	0	1055	NA	PE 4	NA	NA	NA	NA	NA	NA	GO:0019867	outer membrane
Ppy01g1429.1	A0A251QLI4	82.8	1.1e-249	865.1	NA	PE 4	NA	IEA	GO:0007094	mitotic spindle assembly checkpoint	NA	NA	NA	NA
Ppy01g1430.1	A0A498KUX0	96.6	2.2e-95	350.9	NA	PE 4	NA	NA	NA	NA	NA	NA	NA	NA
Ppy01g1431.1	A0A498KSW2	87.3	2.1e-286	987.3	NA	PE 4	NA	NA	NA	NA	NA	NA	NA	NA
Ppy01g1432.1	A0A251QPR2	83.7	1e-41	171.8	NA	PE 4	NA	IEA	GO:0045454	cell redox homeostasis	GO:0009055	electron transfer activity	GO:0005623	cell
Ppy01g1433.1	A0A251QPR2	82.4	1.6e-55	218	NA	PE 4	NA	IEA	GO:0045454	cell redox homeostasis	GO:0009055	electron transfer activity	GO:0005623	cell
Ppy01g1434.1	A0A498KNS7	94.3	5.1e-220	766.1	NA	PE 4	NA	NA	NA	NA	NA	NA	NA	NA
Ppy01g1435.1	A0A498KKR4	96.8	0	1233	NA	PE 4	NA	NA	NA	NA	GO:0008168	methyltransferase activity	NA	NA
Ppy01g1436.1	A0A498KKS6	98.5	4.6e-190	666.4	NA	PE 4	NA	NA	NA	NA	GO:0003743	translation initiation factor activity	NA	NA
Ppy01g1438.1	A0A314Y1I8	86.3	7.5e-245	849	Multiple inositol polyphosphate phosphatase 1 isoform X3	PE 3	NA	NA	NA	NA	GO:0016791	phosphatase activity	NA	NA
Ppy01g1440.1	W8SZF8	99.6	1.9e-149	531.2	Ferritin	PE 2	1.16.3.1	IEA	GO:0006879	cellular iron ion homeostasis	GO:0004322	ferroxidase activity	GO:0005623	cell
Ppy01g1441.1	A0A498KMN3	99.4	1.9e-93	344.4	NA	PE 4	NA	NA	NA	NA	NA	NA	NA	NA
Ppy01g1442.1	A0A498KST7	88.5	0	1048.5	NA	PE 4	NA	NA	NA	NA	NA	NA	NA	NA
Ppy01g1444.1	A0A498KST7	91.6	0	1377.5	NA	PE 4	NA	NA	NA	NA	NA	NA	NA	NA
Ppy01g1445.1	A0A314Y0U2	89.6	0	1098.6	RNA helicase	PE 3	3.6.4.13	NA	NA	NA	GO:0005524	ATP binding	NA	NA
Ppy01g1447.1	M5X002	87.3	8.7e-231	802	NA	PE 4	NA	IEA	GO:1990937	xylan acetylation	GO:1990538	xylan O-acetyltransferase activity	GO:0005794	Golgi apparatus
Ppy01g1449.1	A0A1L2YXQ7	88.2	1.6e-75	284.6	ABA receptor	PE 2	NA	NA	NA	NA	NA	NA	NA	NA
Ppy01g1450.1	A0A482LZU6	95.3	5.8e-216	752.7	Transcription factor ERF26 (Fragment)	PE 2	NA	NA	NA	NA	GO:0003677	DNA binding	GO:0005634	nucleus
Ppy01g1453.1	A0A498KQM0	93.7	1.7e-287	990.7	NA	PE 4	NA	NA	NA	NA	GO:0035091	phosphatidylinositol binding	NA	NA
Ppy01g1454.1	A0A498KUV1	95.3	0	1530.8	NA	PE 4	NA	NA	NA	NA	NA	NA	NA	NA
Ppy01g1455.1	A0A498KSU6	97.1	3e-254	880.2	NA	PE 4	NA	NA	NA	NA	NA	NA	NA	NA
Ppy01g1456.1	A0A498KSU6	94.9	4.7e-148	526.6	NA	PE 4	NA	NA	NA	NA	NA	NA	NA	NA
Ppy01g1457.1	A0A498KNP9	94.3	0	1404.8	NA	PE 4	NA	NA	NA	NA	NA	NA	NA	NA
Ppy01g1458.1	A0A498JGA2	86.3	0	1401.3	NA	PE 4	NA	NA	NA	NA	NA	NA	NA	NA
Ppy01g1459.1	A0A498KKP6	96.6	1.3e-80	301.6	NA	PE 4	NA	NA	NA	NA	NA	NA	NA	NA
Ppy01g1460.1	A0A498KKP6	96.6	6.5e-165	582.8	NA	PE 4	NA	NA	NA	NA	NA	NA	NA	NA
Ppy01g1463.1	M5XEP8	95.2	8.6e-158	558.9	NA	PE 4	NA	IEA	GO:0006886	intracellular protein transport	NA	NA	GO:0005623	cell
Ppy01g1464.1	A0A498KML6	96.6	1.1e-241	838.2	NA	PE 4	NA	NA	NA	NA	NA	NA	GO:0016021	integral component of membrane
Ppy01g1465.1	A0A498KML6	97.7	1.8e-236	820.8	NA	PE 4	NA	NA	NA	NA	NA	NA	GO:0016021	integral component of membrane
Ppy01g1466.1	A0A498KSS2	97.6	1.6e-134	481.5	NA	PE 4	NA	NA	NA	NA	NA	NA	NA	NA
Ppy01g1467.1	A0A498JI02	90.3	7.4e-191	669.1	NA	PE 4	NA	NA	NA	NA	NA	NA	NA	NA
Ppy01g1469.1	A0A498KUU3	85.6	3.4e-75	283.9	NA	PE 4	NA	NA	NA	NA	NA	NA	NA	NA
Ppy01g1471.1	A0A498KST8	98.1	1.8e-149	531.2	NA	PE 4	NA	NA	NA	NA	NA	NA	NA	NA
Ppy01g1475.1	M1JUJ2	99.4	4.5e-179	629.8	Peroxidase	PE 2	1.11.1.7	IEA	GO:0006979	response to oxidative stress	GO:0046872	metal ion binding	GO:0005576	extracellular region
Ppy01g1476.1	A0A3G5BLV8	86.8	5.5e-297	1022.3	Nitrate transporter 1/peptide transporter family protein	PE 2	NA	NA	NA	NA	GO:0022857	transmembrane transporter activity	GO:0016021	integral component of membrane
Ppy01g1477.1	M5X390	88.7	5.4e-148	526.6	Peroxidase (Fragment)	PE 3	1.11.1.7	IEA	GO:0006979	response to oxidative stress	GO:0004601	peroxidase activity	GO:0005576	extracellular region
Ppy01g1478.1	A0A498JI09	91.6	5.1e-113	409.8	NA	PE 4	NA	NA	NA	NA	NA	NA	NA	NA
Ppy01g1481.1	A0A498KST0	94.2	0	1087.4	NA	PE 4	NA	NA	NA	NA	NA	NA	NA	NA
Ppy01g1483.1	A0A498KST0	93	2.3e-195	684.1	NA	PE 4	NA	NA	NA	NA	NA	NA	NA	NA
Ppy01g1485.1	A0A0U3B6U9	87.3	3.8e-77	290	Non-specific serine/threonine protein kinase	PE 2	2.7.11.1	IEA	GO:0007165	signal transduction	GO:0005524	ATP binding	GO:0016021	integral component of membrane
Ppy01g1486.1	A0A0U3B6U9	91.7	2.2e-93	344.4	Non-specific serine/threonine protein kinase	PE 2	2.7.11.1	IEA	GO:0007165	signal transduction	GO:0005524	ATP binding	GO:0016021	integral component of membrane
Ppy01g1487.1	A0A498KKN9	83.6	3.8e-263	909.8	NA	PE 4	NA	NA	NA	NA	GO:0005345	purine nucleobase transmembrane transporter activity	GO:0016021	integral component of membrane
Ppy01g1488.1	A0A498KLV5	92.6	4.1e-183	643.3	NA	PE 4	NA	NA	NA	NA	GO:0008138	protein tyrosine/serine/threonine phosphatase activity	NA	NA
Ppy01g1489.1	M5XMF3	89.6	1.3e-252	874.8	ADP,ATP carrier protein	PE 3	NA	NA	NA	NA	GO:0005524	ATP binding	GO:0016021	integral component of membrane
Ppy01g1490.1	A0A498KMI9	95.9	9.2e-119	429.1	NA	PE 4	NA	NA	NA	NA	NA	NA	NA	NA
Ppy01g1491.1	M5XKE0	86.5	2.4e-113	411	Reticulon-like protein	PE 4	NA	NA	NA	NA	NA	NA	GO:0005789	endoplasmic reticulum membrane
Ppy01g1492.1	M5X033	93.5	7.4e-183	642.5	NA	PE 4	NA	NA	NA	NA	NA	NA	GO:0016021	integral component of membrane
Ppy01g1494.1	X5CHZ9	86.9	1.3e-118	428.7	Superoxide dismutase	PE 2	1.15.1.1	NA	NA	NA	GO:0046872	metal ion binding	NA	NA
Ppy01g1496.1	A0A251QLV2	85.4	1.9e-220	767.7	tRNA (guanine(26)-N(2))-dimethyltransferase	PE 3	2.1.1.216	NA	NA	NA	GO:0004809	tRNA (guanine-N2-)-methyltransferase activity	NA	NA
Ppy01g1497.1	A0A498KNL9	89.2	5.2e-256	886.3	NA	PE 4	NA	NA	NA	NA	NA	NA	NA	NA
Ppy01g1498.1	M5XCJ0	88.6	1.4e-231	804.7	Alpha-galactosidase	PE 3	3.2.1.22	IEA	GO:0005975	carbohydrate metabolic process	GO:0052692	raffinose alpha-galactosidase activity	NA	NA
Ppy01g1506.1	A0A498KMH6	97.4	4.5e-60	233	NA	PE 4	NA	NA	NA	NA	NA	NA	NA	NA
Ppy01g1507.1	A0A498KUR4	94.8	4.9e-187	656.4	NA	PE 4	NA	NA	NA	NA	NA	NA	NA	NA
Ppy01g1508.1	A0A498KUR4	93.9	0	1114.4	NA	PE 4	NA	NA	NA	NA	NA	NA	NA	NA
Ppy01g1509.1	Q84L80	99.6	3.7e-152	540	Expansin	PE 2	NA	IEA	GO:0009664	plant-type cell wall organization	NA	NA	GO:0005576	extracellular region
Ppy01g1510.1	A0A498KSN4	95.8	7e-197	689.1	NA	PE 4	NA	NA	NA	NA	NA	NA	NA	NA
Ppy01g1511.1	A0A498KQH0	98.1	3.4e-87	323.6	NA	PE 4	NA	NA	NA	NA	NA	NA	GO:0016021	integral component of membrane
Ppy01g1512.1	W8CGN8	100	2.6e-111	404.1	Chalcone-flavonone isomerase family protein	PE 2	NA	NA	NA	NA	GO:0016872	intramolecular lyase activity	NA	NA
Ppy01g1513.1	A0A498KLS6	97.1	6.3e-133	476.1	NA	PE 4	NA	NA	NA	NA	NA	NA	NA	NA
Ppy01g1514.1	A0A498KMG7	94.6	0	1131.3	NA	PE 4	NA	NA	NA	NA	NA	NA	NA	NA
Ppy01g1516.1	A0A498KSM4	84.7	0	1523.1	NA	PE 4	NA	NA	NA	NA	NA	NA	NA	NA
Ppy01g1517.1	A0A498KQG0	96.4	2.2e-223	777.3	NA	PE 4	NA	NA	NA	NA	GO:0000049	tRNA binding	NA	NA
Ppy01g1518.1	A0A498KUP5	98.7	6.8e-80	299.3	NA	PE 4	NA	NA	NA	NA	NA	NA	NA	NA
Ppy01g1519.1	A0A498KSN6	96.7	2.6e-241	837	NA	PE 4	NA	NA	NA	NA	NA	NA	NA	NA
Ppy01g1520.1	A0A498KNI6	97.6	0	1045	NA	PE 4	NA	NA	NA	NA	NA	NA	GO:0016021	integral component of membrane
Ppy01g1521.1	A0A498KKI4	96.2	3.4e-191	670.2	NA	PE 4	NA	NA	NA	NA	NA	NA	NA	NA
Ppy01g1522.1	A0A498KKJ7	91.1	7.5e-160	565.8	NA	PE 4	NA	NA	NA	NA	NA	NA	NA	NA
Ppy01g1523.1	M5X131	83.3	5.5e-226	786.2	NA	PE 3	NA	NA	NA	NA	NA	NA	NA	NA
Ppy01g1524.1	M5X6N8	84.4	8.7e-175	615.9	NA	PE 4	NA	IEA	GO:0006351	transcription, DNA-templated	GO:0008270	zinc ion binding	GO:0005634	nucleus
Ppy01g1525.1	A0A498KSL7	93.3	1.3e-75	285	NA	PE 4	NA	NA	NA	NA	NA	NA	NA	NA
Ppy01g1526.1	A0A498KQF2	97.7	0	3351.6	NA	PE 4	NA	NA	NA	NA	GO:0005524	ATP binding	NA	NA
Ppy01g1527.1	A0A314YW74	85.1	9.3e-78	292.4	Putative RNA-binding protein EIF1AD	PE 4	NA	NA	NA	NA	GO:0003743	translation initiation factor activity	NA	NA
Ppy01g1528.1	A0A498JI49	80.5	3.5e-219	763.8	NA	PE 4	NA	NA	NA	NA	NA	NA	NA	NA
Ppy01g1530.1	A0A498KNH3	92.7	2.8e-279	963.4	NA	PE 4	NA	NA	NA	NA	NA	NA	NA	NA
Ppy01g1531.1	A0A498KKH4	96.1	1.1e-153	545.4	NA	PE 4	NA	NA	NA	NA	NA	NA	NA	NA
Ppy01g1534.1	A0A314YZT2	87.2	2.9e-64	247.3	Thioredoxin	PE 3	NA	IEA	GO:0045454	cell redox homeostasis	GO:0015035	protein disulfide oxidoreductase activity	GO:0005623	cell
Ppy01g1535.1	A0A498KLQ8	93.4	0	1573.9	NA	PE 4	NA	NA	NA	NA	NA	NA	NA	NA
Ppy01g1536.1	A0A498KME9	97.7	5.8e-196	686	NA	PE 4	NA	NA	NA	NA	NA	NA	GO:0016021	integral component of membrane
Ppy01g1537.1	A0A251QN67	94.5	1.2e-120	435.3	NA	PE 4	NA	IEA	GO:0006412	translation	GO:0003735	structural constituent of ribosome	GO:0005840	ribosome
Ppy01g1538.1	M5XK60	92.6	8.7e-141	502.3	NA	PE 3	NA	IEA	GO:0019243	methylglyoxal catabolic process to D-lactate via S-lactoyl-glutathione	GO:0004416	hydroxyacylglutathione hydrolase activity	NA	NA
Ppy01g1539.1	A0A498KQE4	90.5	7.9e-249	862.1	NA	PE 4	NA	NA	NA	NA	NA	NA	GO:0016021	integral component of membrane
Ppy01g1540.1	A0A498KUM5	96.3	1.2e-229	798.1	NA	PE 4	NA	NA	NA	NA	NA	NA	NA	NA
Ppy01g1541.1	A0A498JIK2	91.8	1.6e-182	641.3	NA	PE 4	NA	NA	NA	NA	NA	NA	NA	NA
Ppy01g1543.1	A0A498KKG4	92.7	1e-281	971.5	NA	PE 4	NA	NA	NA	NA	NA	NA	NA	NA
Ppy01g1544.1	A0A2P6SLX6	80.5	2.7e-242	840.5	Putative cytochrome P450	PE 3	NA	NA	NA	NA	GO:0016705	oxidoreductase activity, acting on paired donors, with incorporation or reduction of molecular oxygen	GO:0016021	integral component of membrane
Ppy01g1545.1	A0A498KME0	98.5	1.3e-270	934.5	NA	PE 4	NA	NA	NA	NA	NA	NA	NA	NA
Ppy01g1546.1	A0A498KME0	94.5	0	1908.3	NA	PE 4	NA	NA	NA	NA	NA	NA	NA	NA
Ppy01g1547.1	G5CBT6	81.2	0	1483.4	Receptor-like protein (Fragment)	PE 4	NA	NA	NA	NA	NA	NA	GO:0016021	integral component of membrane
Ppy01g1551.1	A0A498KME6	84.6	1.1e-72	275.4	NA	PE 4	NA	NA	NA	NA	NA	NA	NA	NA
Ppy01g1553.1	A0A498JGY0	85	2.2e-134	481.1	NA	PE 4	NA	NA	NA	NA	NA	NA	NA	NA
Ppy01g1554.1	A0A498KUL5	89.9	0	1852.4	NA	PE 4	NA	NA	NA	NA	NA	NA	NA	NA
Ppy01g1555.1	A0A498KSL2	95	3.2e-206	720.3	NA	PE 4	NA	NA	NA	NA	NA	NA	NA	NA
Ppy01g1557.1	H9TEU5	87.1	7.5e-142	506.1	Iron superoxide dismutase 2 (Fragment)	PE 2	NA	NA	NA	NA	GO:0004784	superoxide dismutase activity	NA	NA
Ppy01g1558.1	A0A498KKF4	91	4.1e-247	856.3	NA	PE 4	NA	NA	NA	NA	NA	NA	NA	NA
Ppy01g1559.1	A0A498JLW5	93	1.7e-108	394.8	NA	PE 4	NA	NA	NA	NA	GO:0003723	RNA binding	NA	NA
Ppy01g1560.1	A0A498KKG5	89.2	1.5e-54	214.9	NA	PE 4	NA	NA	NA	NA	NA	NA	NA	NA
Ppy01g1561.1	M5XKR5	88	1.1e-98	362.1	Mediator of RNA polymerase II transcription subunit 31	PE 3	NA	IEA	GO:0006355	regulation of transcription, DNA-templated	GO:0003712	transcription coregulator activity	GO:0016592	mediator complex
Ppy01g1562.1	A0A314UY58	94.6	1.9e-230	800.8	Glutamate dehydrogenase	PE 3	NA	IEA	GO:0006520	cellular amino acid metabolic process	GO:0000166	nucleotide binding	NA	NA
Ppy01g1563.1	A0A498KMD1	90.6	3.3e-112	407.1	NA	PE 4	NA	NA	NA	NA	NA	NA	GO:0016021	integral component of membrane
[truncated: 26,268 more rows]
